# Supplementary material for: Genetic evidence for causal effects of leukocyte counts on risk for rheumatoid arthritis
Source: Sci Rep. 2023 Nov 26;13:20768. doi: 10.1038/s41598-023-46888-1 (PMC10679084; doi:10.1038/s41598-023-46888-1)
Supplement: Supplementary file 2 — Supplementary Information 2. [file 41598_2023_46888_MOESM2_ESM.xlsx]

## Sheet: S1
Table S1. Details of instrumental variables for lymphocyte counts on RA
SNP	chromosome	Position	effect_allele	other_allele	Effect allele frequency	F statistic	Effect on lymphocyte counts			Effect on RA
							Beta	SE	P value	Beta	SE	P value
rs1000329	19	16449517	T	C	0.676463	1427.28	-0.082387	0.002111	1e-200	-0.0369	0.0145	0.0111301
rs1002607	9	113858933	C	T	0.592852	42.63	-0.012987	0.001934	1.93019e-11	0.0089	0.0131	0.4978
rs10027415	4	80898027	T	C	0.529463	69.6384	-0.016333	0.001366	6.32995e-33	-0.062	0.0151	3.78504e-05
rs10076701	5	131596419	C	T	0.55724	134.725	-0.022827	0.001907	5.5195e-33	-0.0031	0.0143	0.8288
rs10109370	8	72909349	A	C	0.238495	68.1311	-0.018902	0.002227	2.25996e-17	-0.0187	0.014	0.1811
rs10138752	14	69179971	T	C	0.077325	66.4164	-0.029776	0.003547	4.8899e-17	0.0236	0.0277	0.3942
rs1017875	11	47999218	T	C	0.201673	219.73	-0.036085	0.002353	5.00956e-53	-0.0148	0.0175	0.3997
rs10179705	2	188315234	A	G	0.294374	98.5836	-0.021301	0.002079	1.29003e-24	0.0055	0.0178	0.7587
rs10191329	2	71676999	A	C	0.175233	30.5922	-0.014199	0.0025	1.38998e-08	0.0107	0.0163	0.5112
rs10206961	2	85814984	T	C	0.418223	28.7341	-0.01062	0.001917	3.09999e-08	-0.0123	0.0132	0.3518
rs10237524	7	56036024	A	G	0.330226	85.2743	-0.019182	0.002008	1.3499e-21	0.0174	0.0135	0.1952
rs10245472	7	55147478	A	G	0.176635	38.4169	-0.015883	0.002483	1.64999e-10	-0.0185	0.0261	0.4789
rs1043996	19	15295134	A	G	0.716638	37.9432	0.013372	0.002139	4.20998e-10	0.0125	0.0137	0.3606
rs10445308	17	37938047	T	C	0.479095	234.776	-0.029968	0.001892	1.90985e-56	0.065	0.0117	2.84001e-08
rs10466905	12	6502832	A	G	0.190033	621.047	0.061958	0.00246	7.09578e-140	-0.039	0.0208	0.0608597
rs10480003	7	2761153	G	A	0.44679	46.166	-0.013338	0.00193	4.9705e-12	-0.0014	0.0133	0.9164
rs10494783	1	198663661	A	G	0.051764	150.434	-0.054095	0.004268	8.94953e-37	-0.0341	0.0158	0.0312198
rs10503147	8	421777	T	C	0.088907	36.1818	0.02071	0.003362	7.47997e-10	-0.0195	0.0208	0.3473
rs1050979	6	410417	G	A	0.525212	156.301	0.024519	0.001898	3.97009e-38	0.0604	0.0117	2.666e-07
rs10748526	10	82273079	C	T	0.793501	39.7805	0.01522	0.002339	7.87952e-11	-0.0587	0.0149	8.15098e-05
rs10761129	9	94486321	T	C	0.669401	30.0674	0.011391	0.002015	1.62002e-08	0.0025	0.019	0.8938
rs10762264	10	70976833	A	G	0.680729	95	-0.020403	0.002032	1.05999e-23	-0.0023	0.0147	0.8762
rs10774624	12	111833788	A	G	0.514001	2024.66	-0.087786	0.001917	1e-200	-0.0866	0.0169	3.01301e-07
rs10783340	12	50559128	G	A	0.639354	34.3667	-0.011915	0.001964	1.33999e-09	-0.0135	0.0157	0.3922
rs10794175	10	126358073	T	G	0.416037	105.27	-0.021252	0.002001	2.49977e-26	-0.0207	0.013	0.1122
rs10814138	9	34723035	A	C	0.313929	42.2241	-0.013683	0.00205	2.54976e-11	0.103	0.0155	2.71394e-11
rs10823631	10	72625741	G	A	0.325475	66.704	-0.017011	0.002013	3.11028e-17	-0.0044	0.0131	0.738501
rs10828725	10	25218243	T	G	0.366094	250.569	-0.032062	0.001968	1.29003e-59	0.0123	0.019	0.5185
rs10838634	11	46929954	G	A	0.901514	63.408	-0.026107	0.003192	2.99985e-16	0.0015	0.0334	0.9644
rs10846577	12	124400261	C	T	0.442146	51.5371	-0.014107	0.001924	2.36974e-13	0.0159	0.0156	0.308
rs10865331	2	62551472	G	A	0.625008	39.0737	0.013177	0.002022	7.38074e-11	0.0089	0.0119	0.4531
rs10875371	1	101762529	T	C	0.417813	110.768	-0.020825	0.001927	3.36977e-27	0.0277	0.0149	0.0636195
rs10932018	2	204627407	A	G	0.729687	44.0647	-0.0146	0.002118	5.64937e-12	-0.0999	0.0121	1.46285e-16
rs10956401	8	129002419	A	G	0.345058	152.093	-0.025338	0.001992	5.0501e-37	-0.053	0.015	0.000396899
rs10965124	9	21776615	G	T	0.094818	45.2595	-0.023401	0.00336	3.41979e-12	0.0333	0.022	0.1296
rs10985915	9	126018715	G	A	0.110633	52.7512	-0.022597	0.003015	6.89922e-14	-0.0024	0.0219	0.9121
rs10986338	9	127191232	A	G	0.649791	32.1325	-0.011609	0.002008	7.59994e-09	-0.0225	0.0153	0.1406
rs11052877	12	9905690	G	A	0.371691	1162.16	0.068864	0.001958	1e-200	-0.0134	0.0119	0.2601
rs11073903	15	90653194	A	G	0.567498	41.4521	-0.012696	0.001925	4.40961e-11	-0.0152	0.0145	0.2941
rs11084096	19	52128795	A	G	0.296205	73.7616	-0.018376	0.002067	6.41948e-19	0.0387	0.025	0.1219
rs11134475	5	156399950	G	A	0.635835	49.1314	-0.014216	0.001962	4.41977e-13	-0.0204	0.0129	0.113
rs11160706	14	103361736	A	G	0.22222	168.839	0.030499	0.002291	2.11982e-40	0.014	0.0143	0.3276
rs111626441	18	77250669	A	G	0.096614	64.7285	0.027778	0.003337	8.97016e-17	0.0589	0.0353	0.0946194
rs11168249	12	48208368	C	T	0.461347	98.8256	-0.019487	0.00193	6.03949e-24	0.0046	0.0139	0.743201
rs1118866	12	68520751	T	C	0.703532	47.704	0.014779	0.002075	1.10002e-12	-0.0019	0.012	0.8719
rs11218725	11	122509237	G	A	0.376523	268.175	0.033008	0.001958	1.02991e-63	-0.0052	0.0133	0.696599
rs11224302	11	100456604	T	C	0.098823	136.816	-0.0383	0.003174	1.72982e-33	0.0009	0.0179	0.9614
rs11246147	11	396701	T	C	0.54935	30.761	0.011393	0.001984	9.52007e-09	0.0305	0.0149	0.0404297
rs11247712	1	28229681	T	C	0.368908	96.8289	-0.019902	0.00196	3.37987e-24	0.0034	0.013	0.7921
rs112992671	14	50412380	A	G	0.045938	32.7617	-0.026707	0.004632	8.35007e-09	0.0332	0.0501	0.5076
rs113116201	1	198830942	C	T	0.019939	35.1462	0.041426	0.006895	1.93001e-09	0.0055	0.0551	0.9202
rs113142693	8	30242076	C	T	0.247465	56.9836	-0.017087	0.00222	1.46016e-14	-0.0166	0.0148	0.2617
rs1132352	6	24806070	C	A	0.538949	149.307	-0.023977	0.001895	1.15001e-36	0.025	0.0126	0.0472901
rs113466616	1	26726127	A	G	0.333144	34.1688	0.012115	0.002012	1.78999e-09	-0.0162	0.0152	0.2852
rs113513990	17	2190390	C	T	0.097132	131.224	-0.037749	0.003208	6.36942e-32	0.0594	0.0315	0.0589006
rs113542380	2	43464818	A	G	0.074926	330.841	-0.067528	0.003634	4.90004e-77	0.0435	0.0306	0.1549
rs114323011	1	51401209	G	A	0.040066	33.3433	0.028818	0.004877	3.52996e-09	0.0202	0.0639	0.7515
rs11505019	3	188094327	G	T	0.410932	45.3506	-0.013376	0.001918	3.1798e-12	0.0207	0.0116	0.0729306
rs11567701	5	35859863	T	G	0.261577	599.86	0.054358	0.002147	2.39883e-141	0.0426	0.0159	0.00739997
rs11652760	17	16786819	G	T	0.100157	41.5826	-0.020963	0.003152	3.01023e-11	0.0197	0.0329	0.5494
rs11657448	17	62023128	T	C	0.321926	36.6833	0.013211	0.002151	8.46993e-10	-0.0375	0.0147	0.0110101
rs11670621	19	12189379	T	C	0.48557	29.8208	0.010673	0.001927	3.11e-08	0.0093	0.0138	0.5039
rs116876036	17	76393762	T	C	0.09019	37.358	0.020824	0.003402	9.56996e-10	-0.0568	0.0366	0.1205
rs11688289	2	40698811	C	T	0.18925	35.491	-0.014843	0.002405	6.98007e-10	0.0415	0.0203	0.0412098
rs11688303	2	128410244	T	C	0.119835	29.8759	0.01644	0.002956	2.74e-08	-0.0161	0.0178	0.3658
rs11706384	3	39296881	T	G	0.235888	137.758	0.026978	0.002223	7.44046e-34	0.0001	0.017	0.9975
rs11712335	3	128210550	C	T	0.269338	47.7898	0.015222	0.002143	1.26009e-12	0.0469	0.0167	0.004911
rs11742873	5	179244302	T	C	0.837406	39.44	-0.01661	0.002601	1.75001e-10	0.0315	0.0158	0.0460405
rs11761199	7	128581835	G	A	0.45427	30.0597	-0.010761	0.001911	1.84001e-08	0.079	0.0122	8.31955e-11
rs1177268	2	61286593	G	A	0.566052	43.911	-0.013625	0.001975	5.45004e-12	0.0003	0.0115	0.98
rs117934175	8	79069520	A	G	0.040534	81.0974	-0.044564	0.004906	1.11995e-19	0.0064	0.0505	0.8998
rs11800059	1	150651175	T	C	0.509954	172.169	-0.025613	0.001882	3.87972e-42	0.0311	0.0128	0.01513
rs11897252	2	216250263	T	C	0.233523	36.1625	-0.013906	0.002231	4.68997e-10	0.0071	0.0162	0.6591
rs12021809	1	225941782	A	G	0.109842	71.2358	-0.026344	0.003018	2.6903e-18	0.0175	0.0179	0.3262
rs12045893	1	158530416	T	C	0.248069	140.51	0.026783	0.002177	9.70063e-35	-0.0108	0.0133	0.4165
rs12059564	1	159000779	T	C	0.150315	35.5224	0.016276	0.002646	7.95994e-10	-0.0471	0.0145	0.00120199
rs12088882	1	101224620	T	C	0.408499	293.328	0.034026	0.001914	1.29987e-70	-0.0005	0.0121	0.9686
rs12127284	1	65431599	T	C	0.710139	60.651	-0.016752	0.002089	1.10994e-15	0.003	0.0138	0.8279
rs12133917	1	101013188	A	C	0.435692	63.016	0.015624	0.001901	2.14981e-16	0.0095	0.0157	0.5464
rs12142033	1	39542129	A	G	0.332829	39.15	-0.012976	0.002031	1.73002e-10	-0.0096	0.0176	0.5841
rs12190136	6	44767072	A	G	0.526092	36.5972	0.01184	0.001892	3.98997e-10	0.0247	0.0133	0.0624597
rs12330493	3	27791614	G	T	0.36489	90.4248	0.019277	0.001744	2.35993e-28	0.064	0.0128	6.37104e-07
rs12463256	19	297217	A	G	0.274793	40.7058	0.014581	0.00221	4.32016e-11	-0.0157	0.0148	0.288
rs12526696	6	108053364	A	G	0.160592	181.145	0.037387	0.002688	6.06038e-44	-0.0313	0.019	0.0995795
rs12567173	1	62103005	C	T	0.235351	34.0177	0.013418	0.002229	1.78e-09	0.029	0.0179	0.1047
rs12586002	13	100046106	G	T	0.352779	45.1189	-0.013719	0.001984	4.86968e-12	0.0356	0.0123	0.00379699
rs12593807	15	48546727	C	T	0.135636	53.6356	-0.020904	0.002793	7.57007e-14	-0.0186	0.0146	0.2036
rs12598978	16	30482540	G	T	0.519622	795.213	0.055094	0.001917	1.58125e-181	-0.0215	0.0152	0.1571
rs1260326	2	27730940	C	T	0.602112	144.164	-0.02397	0.001925	1.44012e-35	0.0078	0.0116	0.5006
rs12627489	21	37766505	A	G	0.106785	29.4158	0.017139	0.003116	3.87998e-08	0.0273	0.0156	0.0806696
rs12636926	3	141660742	C	T	0.729623	38.4207	-0.013632	0.002139	1.91999e-10	0.004	0.0139	0.7734
rs12640189	4	6893181	T	C	0.175849	37.3933	0.016369	0.002605	3.40001e-10	-0.0105	0.016	0.5127
rs1264593	8	102471269	T	G	0.494948	55.731	0.0146	0.001909	2.14981e-14	-0.0602	0.0146	3.77199e-05
rs12692735	2	165504565	T	G	0.361134	37.6119	-0.012472	0.001963	2.17e-10	-0.0035	0.017	0.838
rs12745411	1	214405704	T	G	0.60014	69.2141	0.016574	0.00192	6.31975e-18	-0.0114	0.0177	0.5188
rs12811832	12	48376213	A	G	0.353889	62.9146	-0.01621	0.002002	5.98963e-16	-0.0323	0.0193	0.0937001
rs1291414	6	23443234	T	C	0.297616	33.2039	0.0123	0.002075	3.18002e-09	0.0069	0.014	0.619599
rs1292069	17	57928290	C	T	0.449582	131.596	-0.022504	0.001903	3.0903e-32	-0.0122	0.0117	0.2975
rs1297265	21	16817051	G	A	0.443092	35.7768	0.011767	0.00191	7.43995e-10	-0.0222	0.0129	0.0846896
rs13040989	20	8616195	C	T	0.291865	77.8313	0.018955	0.002084	9.96093e-20	-0.0104	0.0166	0.5307
rs13105987	4	38602467	A	G	0.274165	436.411	0.045686	0.002118	3.63915e-103	-0.0436	0.0176	0.0135101
rs13133642	4	38366090	C	T	0.680761	1000.6	0.066249	0.002022	1e-200	0.0152	0.0122	0.215
rs13199519	6	109709175	A	G	0.298486	40.0132	-0.014087	0.002146	5.37032e-11	-0.0174	0.0151	0.2508
rs1320472	13	114843162	C	T	0.461204	48.9813	-0.013729	0.001941	1.57e-12	0.0366	0.0137	0.00751606
rs13276352	8	11657838	C	T	0.208845	33.8453	0.013969	0.002332	2.15001e-09	-0.0203	0.0194	0.2945
rs1344603	4	38109847	C	T	0.67571	197.511	0.029335	0.002022	1.18987e-47	-0.0021	0.0151	0.8873
rs1371076	12	90561450	C	T	0.740378	44.9798	0.014929	0.002153	4.21988e-12	-0.0036	0.0145	0.8028
rs1384804	8	79572222	A	C	0.748054	499.041	-0.050249	0.002188	1.07895e-116	-0.025	0.0153	0.1037
rs1399180	10	8098719	C	T	0.828961	99.0101	0.025838	0.002529	1.82012e-24	-0.0889	0.0187	1.985e-06
rs139974673	15	44027885	C	T	0.026033	77.9116	0.054097	0.005994	1.89017e-19	0.0309	0.0618	0.6173
rs140763487	3	112686528	T	C	0.01433	35.4294	-0.048897	0.007981	9.25998e-10	-0.0042	0.093	0.9637
rs1431545	4	90220659	T	C	0.653307	106.079	0.021141	0.002045	5.0501e-25	0.0205	0.0134	0.1262
rs143875179	16	67606308	A	G	0.0442	39.6089	-0.029883	0.004626	1.07999e-10	-0.0221	0.0378	0.560101
rs1448318	2	223982434	A	G	0.614888	79.0712	0.017849	0.001949	5.49035e-20	0.0055	0.0142	0.697301
rs1456059	18	48954037	G	A	0.766259	31.0986	0.01286	0.002236	9.06004e-09	-0.0201	0.0181	0.2657
rs145719494	16	24044921	G	A	0.058785	55.4208	-0.030887	0.004077	3.71022e-14	0.0067	0.0349	0.8474
rs145947882	17	41809207	C	A	0.026364	33.792	-0.035412	0.006051	4.97004e-09	-0.0456	0.1032	0.6583
rs147700878	12	32635390	A	G	0.043802	29.4132	0.025886	0.004635	2.39001e-08	0.0061	0.0486	0.8994
rs148601577	2	143847602	G	A	0.019608	47.9619	-0.048791	0.00702	3.78966e-12	-0.0695	0.1165	0.5507
rs1491664	3	171173627	A	G	0.200884	39.5044	-0.015346	0.002395	1.54e-10	-0.031	0.0211	0.1416
rs1491765	17	73028923	A	G	0.293219	64.745	-0.017265	0.002093	1.66994e-16	-0.0397	0.0156	0.01119
rs1493694	1	120526982	T	C	0.10785	40.4864	0.020046	0.003045	4.77969e-11	0.0255	0.0307	0.406
rs149984502	7	50539036	T	C	0.018609	43.9222	0.047879	0.007054	1.18005e-11	0.1599	0.064	0.0124701
rs1523178	13	50652456	C	A	0.22113	118.974	-0.025694	0.002292	3.86011e-29	0.0118	0.0249	0.6363
rs1533065	8	22785768	T	C	0.345231	66.0335	0.01668	0.001987	4.94994e-17	-0.0314	0.0136	0.0207998
rs1533298	2	111616304	T	C	0.715263	204.643	0.030959	0.002089	1.18987e-49	-0.0282	0.0124	0.0230399
rs1611236	6	29748690	A	G	0.322933	410.062	-0.04235	0.002028	9.75888e-97	-0.1165	0.0131	4.5436e-19
rs16986308	22	28717032	A	G	0.116161	112.293	-0.032274	0.002955	9.94947e-28	-0.0671	0.0239	0.00494299
rs17005891	4	83547862	A	G	0.184405	93.1767	-0.024312	0.001766	4.42996e-43	0.0185	0.0144	0.2
rs17041439	12	101873240	C	A	0.056517	93.6673	0.040938	0.004104	2.11009e-23	-0.002	0.028	0.943
rs17055818	5	157969475	C	T	0.252258	174.573	-0.029726	0.002177	2.14981e-42	0.022	0.0134	0.101
rs17093026	20	34318911	T	C	0.101478	45.7805	-0.021868	0.003134	3.12968e-12	0.043	0.0201	0.0323497
rs17138740	7	18224597	G	A	0.214538	31.9199	-0.01345	0.002312	6.12999e-09	-0.0141	0.013	0.2808
rs17180155	8	105807849	C	T	0.394048	31.0544	-0.01113	0.001936	9.21001e-09	0.0081	0.0162	0.6188
rs17229044	16	11062936	T	C	0.210111	64.0507	-0.019172	0.002326	1.77992e-16	-0.0088	0.0154	0.5675
rs17366643	2	11344504	C	T	0.537795	55.2058	0.014557	0.001889	1.3499e-14	-0.0057	0.0129	0.6567
rs175714	14	75981856	C	T	0.577477	174.638	0.026141	0.00193	9.20026e-42	-0.0518	0.0129	5.99902e-05
rs17710008	6	153043035	A	G	0.18168	66.0914	0.020604	0.002451	4.45041e-17	0.0045	0.0187	0.808
rs1807669	22	42122926	T	C	0.793541	126.099	-0.027074	0.002346	8.99912e-31	0.0489	0.0197	0.01333
rs1822534	3	12266804	G	A	0.393993	296.925	-0.034408	0.001932	7.21938e-71	0.0195	0.0163	0.2318
rs187856913	15	90555181	A	G	0.038815	91.0907	0.048221	0.005006	6.24022e-22	0.0061	0.0599	0.9185
rs1883801	20	10647679	G	A	0.195421	47.7932	-0.017015	0.002443	3.39e-12	-0.0112	0.0193	0.5612
rs1893033	11	119089055	T	C	0.074578	57.3938	-0.028193	0.003607	5.70033e-15	-0.0278	0.0191	0.1455
rs1893592	21	43855067	C	A	0.295994	46.8696	0.014656	0.002084	2.1301e-12	-0.0976	0.0132	1.48115e-13
rs1894692	1	169467654	A	G	0.978082	31.7508	-0.037559	0.006572	1.12001e-08	-0.0076	0.048	0.8741
rs1923403	10	4160744	G	A	0.922075	30.1903	0.020005	0.003543	1.68e-08	0.0023	0.0179	0.8985
rs1966865	14	64975861	A	G	0.317295	167.291	0.027118	0.002032	1.35988e-40	0.0014	0.0147	0.9253
rs1971429	9	33776182	A	C	0.728952	33.8175	0.012768	0.002127	2.01002e-09	-0.0107	0.0134	0.4277
rs1976055	2	111787853	A	C	0.156208	40.6867	-0.017162	0.002597	4.05042e-11	0.0061	0.0161	0.7069
rs1991431	3	141133450	A	G	0.440507	146.307	0.023776	0.001903	8.91046e-36	0.0069	0.0126	0.584501
rs2055101	8	119886923	T	C	0.527164	46.9569	-0.013407	0.001901	1.83992e-12	0.005	0.0115	0.661601
rs2057340	14	35848774	G	A	0.65339	45.3153	0.013805	0.001995	4.66015e-12	-0.0291	0.0145	0.0451398
rs2065500	9	22145694	G	A	0.159764	324.576	-0.04804	0.002582	3.29003e-77	-0.0059	0.0147	0.686901
rs2068485	12	1868527	G	T	0.446837	30.5105	0.010843	0.001945	2.55e-08	0.0036	0.0162	0.8238
rs2089979	3	196501413	G	A	0.414403	303.287	-0.034539	0.001922	4.10015e-72	-0.0113	0.0135	0.4027
rs2100139	3	108504265	C	T	0.65839	54.4212	0.015201	0.00199	2.32006e-14	-0.0053	0.0133	0.6877
rs2145270	20	6621685	T	C	0.618853	29.0038	-0.010827	0.001946	2.69998e-08	-0.0276	0.0167	0.0984804
rs2161118	5	172675594	C	T	0.327972	29.712	0.011343	0.002075	4.74002e-08	0.0058	0.018	0.747799
rs2180369	14	93516465	C	T	0.110884	38.3389	0.020125	0.003138	1.47001e-10	0.0028	0.0217	0.8981
rs2230604	20	49196284	T	C	0.084354	72.8135	0.030004	0.003451	3.65006e-18	0.0182	0.0186	0.3268
rs2270968	3	182755209	G	T	0.738399	33.2895	-0.012829	0.002149	2.45997e-09	0.0044	0.0127	0.7275
rs2273215	6	170586082	A	G	0.458202	53.3696	-0.014956	0.001984	5.03965e-14	-0.0287	0.0121	0.0174201
rs2282680	4	72608364	T	C	0.289428	40.3612	-0.013672	0.002079	4.97966e-11	-0.0015	0.0141	0.9137
rs2282718	1	25241056	A	G	0.372092	75.2775	-0.017559	0.002016	3.25012e-18	-0.0274	0.0125	0.0284597
rs2291900	3	170825920	A	G	0.29054	61.4802	0.016877	0.002114	1.49005e-15	-0.0006	0.0165	0.9703
rs2294081	11	193863	C	T	0.480733	58.0376	0.015641	0.002013	8.30042e-15	0.1434	0.0985	0.1451
rs2294421	6	11753146	C	T	0.431921	29.6095	-0.010721	0.001911	2.07e-08	0.0171	0.0135	0.2032
rs2294630	1	19981791	G	A	0.493105	43.9394	0.012992	0.001899	8.1508e-12	0.0148	0.0158	0.3503
rs2294752	1	40879952	G	T	0.238115	29.475	0.012451	0.002215	1.94998e-08	0.0099	0.0147	0.5007
rs2294861	6	53136516	T	C	0.294117	78.9269	0.019028	0.002069	3.83972e-20	-0.0254	0.014	0.0701294
rs2295797	9	35722282	C	T	0.295417	87.553	0.020015	0.002073	4.98999e-22	-0.0089	0.0125	0.4761
rs2298552	11	60264947	T	C	0.52553	71.1653	0.016509	0.001891	2.71019e-18	0.0051	0.0129	0.6898
rs2298979	4	110838126	A	G	0.405953	96.9694	-0.019569	0.001926	3.19963e-24	-0.03	0.0136	0.0277703
rs2313532	9	133635321	A	G	0.40082	51.5985	-0.014305	0.001943	1.86982e-13	0.0029	0.0134	0.8278
rs2322830	3	4745230	C	T	0.580473	29.2721	-0.0107	0.001916	2.42003e-08	0.0065	0.0169	0.7011
rs2327531	6	135048564	G	A	0.20699	47.5648	0.016613	0.002328	9.92887e-13	0.0075	0.0148	0.611
rs2369391	12	751609	C	A	0.494127	75.3176	-0.016986	0.001914	7.43019e-19	-0.0259	0.0134	0.0528798
rs2412544	15	40949526	T	C	0.393588	65.342	-0.016169	0.001949	1.13006e-16	-0.0009	0.0139	0.9456
rs2442718	6	31322402	T	C	0.369727	199.254	-0.028563	0.001961	5.38022e-48	0.0227	0.013	0.0808109
rs2453582	17	19439066	T	C	0.391346	78.5859	0.017742	0.001989	4.87978e-19	-0.0019	0.0166	0.91
rs2453628	8	101139413	A	G	0.52576	30.4037	0.010777	0.001898	1.38998e-08	-0.0458	0.0139	0.000975708
rs2462017	10	30486133	A	G	0.652335	46.6379	0.013995	0.002002	2.87012e-12	-0.0279	0.0151	0.0654199
rs247557	5	88710112	G	T	0.52424	31.6675	-0.010997	0.00189	6.05006e-09	0.0282	0.0129	0.0284898
rs247826	16	84582965	T	C	0.220693	269.154	0.038651	0.002294	1.18987e-63	0.026	0.0153	0.0893491
rs251391	5	127538116	T	C	0.747429	77.4973	0.019773	0.002179	1.21004e-19	0.0093	0.0137	0.4972
rs251398	5	67509801	C	T	0.446922	77.6958	-0.017302	0.001922	2.39001e-19	0.0188	0.014	0.181
rs2542573	2	54046646	C	T	0.330988	50.9203	-0.014819	0.002005	1.51985e-13	0.0162	0.0161	0.3168
rs2548256	5	100148462	T	G	0.62009	48.4	0.014003	0.001946	6.48933e-13	0.0057	0.0121	0.6376
rs2569693	19	10399904	T	C	0.384414	401.14	-0.042002	0.002018	3.3597e-96	0.0271	0.0118	0.0220298
rs2665960	17	74024711	G	A	0.668615	34.5395	0.012196	0.002071	4.02995e-09	-0.0062	0.0258	0.8097
rs2710804	7	36084529	C	T	0.376124	46.8074	0.013802	0.001953	1.63005e-12	0.0184	0.0152	0.2256
rs2727487	7	129513820	C	A	0.629239	39.0787	-0.012631	0.001955	1.07999e-10	-0.0007	0.0137	0.9573
rs2738783	20	62308612	G	T	0.78963	39.1733	-0.015649	0.00243	1.24e-10	0.0123	0.016	0.4419
rs2755253	1	67470843	T	C	0.70898	206.944	-0.030903	0.002072	2.87012e-50	0.0394	0.0144	0.00604199
rs2807303	9	82187095	A	G	0.346234	111.313	0.021641	0.001999	2.78997e-27	-0.0095	0.0138	0.4911
rs2847468	13	110928439	T	C	0.26371	28.9857	-0.011935	0.002151	2.94002e-08	-0.0027	0.0144	0.8489
rs28533432	12	123873242	T	C	0.699647	138.364	-0.025074	0.002098	7.16968e-33	0.0229	0.0134	0.0886196
rs2853951	6	31236115	T	C	0.597093	1459.36	0.075987	0.001929	1e-200	0.0594	0.0124	1.80098e-06
rs28710104	5	54879845	G	A	0.683305	46.6756	-0.014333	0.002031	1.74985e-12	-0.0001	0.0133	0.9959
rs2908425	7	5569327	A	G	0.332187	46.9978	0.014205	0.002044	3.78007e-12	-0.0228	0.0153	0.1374
rs2980821	8	40028306	A	C	0.425051	44.8921	-0.013245	0.001916	4.9705e-12	-0.0144	0.0128	0.2599
rs2980888	8	126507308	C	T	0.697079	51.9702	-0.01534	0.002067	1.21004e-13	-0.0088	0.0127	0.487401
rs2992263	10	26741207	A	G	0.610009	102.589	-0.020286	0.001941	1.58016e-25	-0.0419	0.0162	0.00989191
rs3012415	6	170489464	T	C	0.822853	28.8115	0.014327	0.002574	2.65003e-08	-0.0088	0.0159	0.5799
rs304154	5	88120416	C	T	0.307959	32.033	0.011965	0.002045	5e-09	0.0029	0.0122	0.8112
rs309375	4	123681156	A	C	0.574699	94.6694	0.019206	0.001951	7.83971e-23	0.0001	0.0159	0.9933
rs3134754	6	31216329	G	A	0.445616	659.556	-0.050449	0.001903	8.66962e-155	0.1372	0.0114	3.60662e-33
rs3136685	17	38719799	T	C	0.16434	59.2273	-0.020315	0.002708	6.51028e-14	0.0363	0.0147	0.0135201
rs332507	3	124435110	C	T	0.222163	42.2297	-0.01527	0.002298	3.12033e-11	0.005	0.0153	0.7424
rs34025077	15	70033578	G	A	0.101398	102.97	-0.032806	0.003133	1.24997e-25	-0.1673	0.0246	1.09698e-11
rs34030812	2	144248905	C	T	0.367406	80.6465	-0.018195	0.001956	1.49005e-20	-0.0181	0.0133	0.171
rs34229224	12	112197562	A	G	0.014131	33.4447	-0.047882	0.008049	2.78003e-09	-0.0791	0.0961	0.4106
rs34323943	20	52192637	C	T	0.110592	51.3993	0.022339	0.00304	2.08018e-13	-0.0418	0.0257	0.1046
rs34423734	3	27519761	A	C	0.266467	22.3396	-0.010815	0.001965	3.79997e-08	-0.0045	0.0212	0.8309
rs34499378	4	102722182	A	G	0.329853	28.806	0.011141	0.002015	3.27002e-08	-0.0258	0.0136	0.0587598
rs34664889	10	94515203	A	C	0.159961	58.6393	0.020387	0.002574	2.47002e-15	0.0686	0.0217	0.00158599
rs34850939	3	47063910	A	G	0.346116	549.702	0.048075	0.002086	1.6293e-117	0.006	0.0154	0.6943
rs35010780	9	86499923	A	G	0.130713	54.0556	-0.021308	0.002875	1.29987e-13	0.06	0.0354	0.0899808
rs35114152	7	150294476	G	A	0.225583	111.698	0.024676	0.00227	1.72982e-27	-0.0103	0.016	0.5218
rs35121828	7	23634985	A	G	0.258961	34.8241	0.013147	0.002162	1.22e-09	-0.0464	0.0195	0.0172699
rs35186877	17	4625892	A	G	0.213822	178.852	0.031862	0.002332	1.93999e-42	0.0504	0.0247	0.0413105
rs35993840	1	203697870	C	A	0.070154	100.093	0.038227	0.00382	1.50003e-23	-0.0365	0.0496	0.4622
rs360017	5	173207353	G	A	0.775253	81.351	-0.021106	0.002273	1.69005e-20	0.0339	0.0237	0.1529
rs36084354	19	1079959	A	G	0.091708	295.004	-0.060717	0.003409	6.59933e-71	-0.0046	0.0485	0.9236
rs3735485	7	45009341	G	A	0.844816	270.757	0.044361	0.002643	3.55959e-63	-0.0008	0.0218	0.9715
rs3739756	9	98775235	C	T	0.036302	37.2481	-0.031845	0.005047	2.87998e-10	0.0084	0.0221	0.705399
rs3744399	17	7154582	C	T	0.143155	62.6125	-0.022072	0.002716	4.60999e-16	-0.0047	0.0223	0.8341
rs3760456	17	27948844	T	C	0.439121	56.0314	-0.01472	0.001911	1.39991e-14	0.0174	0.0135	0.1966
rs3761846	9	123689597	T	C	0.569525	108.199	0.020501	0.001907	6.26037e-27	-0.0632	0.0114	2.791e-08
rs3810818	16	4432029	C	A	0.773356	56.0414	-0.018248	0.002353	9.13061e-15	0.0307	0.0165	0.0621599
rs3812849	13	74701736	C	A	0.266158	388.118	0.04349	0.002142	1.32008e-91	-0.0476	0.0172	0.00560699
rs3822030	4	987343	T	G	0.570762	28.7156	0.011121	0.002015	3.48001e-08	0.027	0.015	0.0723502
rs3992621	5	118530823	C	T	0.535606	28.1582	-0.010384	0.001894	4.31003e-08	-0.0101	0.0188	0.5903
rs41267765	6	159462424	T	C	0.021741	47.2808	-0.046076	0.006484	1.23994e-12	0.1361	0.0458	0.002954
rs4129560	15	81978452	A	C	0.369955	30.5986	-0.011182	0.001961	1.21001e-08	-0.0022	0.0169	0.8962
rs41317270	10	98369755	T	C	0.177256	52.2297	-0.018469	0.002479	9.81974e-14	0.0276	0.0198	0.1631
rs419470	5	16625591	G	A	0.716626	47.8261	0.014977	0.002097	9.49948e-13	-0.0499	0.0147	0.000665994
rs4319365	1	56907720	A	G	0.544871	97.3965	-0.01934	0.001904	3.25987e-24	-0.0368	0.0131	0.00515003
rs4368798	6	26593471	G	A	0.426501	39.0087	0.012354	0.001912	1.06999e-10	-0.043	0.0116	0.000214501
rs4406174	5	1519079	T	C	0.101238	29.2594	0.018355	0.003281	2.27002e-08	-0.0039	0.0196	0.8427
rs4411786	20	1930897	C	T	0.265295	416.602	-0.045103	0.002147	6.38999e-98	-0.0059	0.0129	0.6485
rs444613	5	150546885	G	A	0.42489	60.4681	0.015352	0.001911	1e-15	-0.0334	0.0142	0.01821
rs4530278	19	33752994	T	G	0.598216	74.1311	0.017139	0.00198	5.23962e-18	0.0412	0.0125	0.000955697
rs45528934	14	23793305	T	C	0.161765	59.9109	-0.020532	0.00258	1.85012e-15	-0.0433	0.0237	0.0673798
rs4578474	12	4346821	G	A	0.265376	31.4918	-0.012404	0.002144	7.46999e-09	0.0172	0.0144	0.2317
rs4619033	1	204269242	G	A	0.267859	74.4726	-0.019043	0.002139	5.7306e-19	0.0044	0.0162	0.785599
rs464609	5	34654477	A	G	0.544347	36.1692	0.011801	0.001899	5.30005e-10	0.0333	0.0133	0.0118801
rs4660128	1	236087992	C	T	0.896961	59.5243	-0.024767	0.003138	3.12033e-15	0.0896	0.0338	0.00805694
rs4685105	3	14320176	G	A	0.414708	29.3094	-0.010734	0.00194	3.21004e-08	0.01	0.0133	0.4535
rs4696314	4	153005716	C	T	0.515076	52.6967	0.014209	0.001906	9.33039e-14	-0.0106	0.0192	0.5818
rs4714431	6	41168337	C	A	0.371057	28.5449	-0.010808	0.001969	4.15002e-08	-0.0047	0.0136	0.730999
rs4718976	7	70113409	C	T	0.694537	70.9376	-0.017869	0.002085	1.10002e-17	-0.0562	0.0136	3.82798e-05
rs4737010	8	41630447	A	G	0.228863	133.297	0.026819	0.002264	2.47002e-32	-0.0135	0.0144	0.3506
rs4760278	12	57771153	A	C	0.222685	35.7675	-0.014029	0.002269	6.47993e-10	0.0176	0.0158	0.2663
rs4789294	17	74419177	G	A	0.219391	126.481	0.02652	0.002301	1.05003e-30	-0.0071	0.0138	0.6053
rs4805881	19	33896432	C	A	0.665288	52.802	-0.015028	0.00203	1.40994e-13	0.0172	0.0121	0.1555
rs4812804	20	42852273	T	C	0.198107	30.0648	0.013444	0.002397	2.1e-08	-0.0132	0.0137	0.3346
rs4833031	4	38292186	C	T	0.139012	40.4571	0.017943	0.002737	5.70033e-11	-0.0266	0.0169	0.1169
rs4849169	2	113953657	C	A	0.482168	114.296	0.020898	0.0019	4.14e-28	0.0211	0.0119	0.0745298
rs4869745	6	151908076	T	C	0.28937	33.9831	0.012563	0.002081	1.61002e-09	0.0202	0.0132	0.1245
rs4880192	9	139927062	G	A	0.720804	166.722	0.029356	0.002198	1.16011e-40	0.0292	0.0164	0.0756693
rs4907236	2	97187605	T	C	0.283222	27.9662	0.011477	0.002095	4.41001e-08	-0.0199	0.0136	0.1425
rs4940572	18	60826343	A	G	0.136477	66.7628	0.023283	0.002808	1.17004e-16	0.0611	0.0147	3.05098e-05
rs494091	1	160791892	C	T	0.425556	187.991	0.02706	0.001901	6.35038e-46	-0.0019	0.0122	0.8785
rs4948492	10	63719739	T	C	0.661671	112.927	-0.021918	0.001998	5.68984e-28	0.0122	0.0123	0.3203
rs4948822	10	44513645	G	T	0.231555	30.2835	0.012732	0.002238	1.31999e-08	-0.0006	0.0136	0.9654
rs4972950	2	231221252	A	C	0.107585	46.6782	0.021567	0.003043	1.42004e-12	-0.0112	0.0184	0.542
rs4987855	18	60793549	T	C	0.096307	52.8309	-0.024077	0.003242	1.16011e-13	-0.0619	0.0345	0.0727394
rs5026470	4	103554722	G	A	0.517317	356.872	0.036884	0.001892	1.45011e-84	0.0558	0.0141	7.18307e-05
rs529002	2	169703896	G	T	0.550891	33.2929	-0.011348	0.001933	4.45995e-09	0.0194	0.0132	0.1401
rs533483	1	234765256	A	G	0.244075	39.6558	-0.014327	0.002238	1.58001e-10	-0.022	0.0237	0.3535
rs55938093	3	56620172	T	G	0.530458	66.6729	0.015967	0.00189	3.16009e-17	-0.0025	0.0139	0.8581
rs55977949	5	158375669	A	G	0.097555	85.7787	-0.030462	0.003183	1.15001e-21	0.0459	0.0272	0.0911402
rs55982282	2	24188128	A	G	0.135291	462.459	0.061557	0.002764	8.70964e-110	-0.0038	0.0262	0.8846
rs56094005	8	21769432	G	A	0.042917	69.1698	-0.040102	0.004704	1.6099e-17	0.0485	0.0567	0.3924
rs56179616	19	47695751	T	G	0.258737	195.985	0.031193	0.002167	6.22014e-47	0.0103	0.0147	0.483
rs56252104	19	13123188	T	C	0.260661	72.3118	0.018921	0.002172	3.12033e-18	0.0073	0.0163	0.6556
rs56850780	3	195926731	T	G	0.077731	34.5337	-0.02142	0.003625	3.55001e-09	0.0749	0.0318	0.0183899
rs58265751	5	124377841	C	T	0.52078	39.2306	-0.012247	0.001914	1.61002e-10	0.0055	0.017	0.747799
rs58408429	4	57769824	C	T	0.186094	88.5532	-0.023618	0.002428	2.41991e-22	0.0076	0.0141	0.589899
rs58667319	10	96524395	T	C	0.122978	61.0568	-0.02322	0.00289	9.9106e-16	-0.0308	0.0187	0.1005
rs5998509	22	21917479	T	C	0.188334	267.381	-0.040865	0.002471	2.18978e-61	0.0864	0.0135	1.736e-10
rs6001858	22	40672078	G	A	0.735573	47.5728	-0.015263	0.002175	2.36974e-12	0.0095	0.0223	0.6711
rs6021231	20	50092287	C	T	0.470967	34.2697	-0.011461	0.001915	2.20999e-09	0.0025	0.0116	0.8272
rs603424	10	102075479	A	G	0.174511	63.1048	0.020453	0.002498	2.77971e-16	0.0161	0.023	0.483499
rs60633358	1	91500508	C	T	0.131836	56.7447	-0.02173	0.00279	7.18952e-15	0.0411	0.0211	0.0515098
rs6072080	20	39260927	T	C	0.585279	100.137	0.019842	0.001942	1.77011e-24	-0.008	0.0116	0.4883
rs607465	6	7129563	G	A	0.065545	75.59	0.034284	0.003842	4.82948e-19	0.0008	0.0244	0.9739
rs6103270	20	42015635	G	A	0.226397	34.372	-0.013672	0.002275	1.90999e-09	-0.0149	0.0155	0.3361
rs611847	20	3684022	G	A	0.635502	51.4492	0.014579	0.002003	3.53021e-13	0.0438	0.0123	0.000383301
rs61387190	19	44260929	T	C	0.157437	138.875	0.031603	0.0026	5.81032e-34	-0.0402	0.0181	0.02629
rs616154	9	136150466	T	C	0.514528	28.2234	-0.010374	0.001891	4.18996e-08	0.0033	0.0116	0.776401
rs61750929	9	91495135	T	C	0.056331	275.917	-0.070296	0.004108	1.35988e-65	-0.0458	0.0371	0.2169
rs61778219	1	24235932	T	C	0.140899	68.5856	0.023251	0.002746	2.66993e-17	-0.0016	0.0185	0.9303
rs61850684	10	50252936	A	G	0.233502	197.623	-0.032458	0.002245	2.59e-47	0.034	0.0234	0.1463
rs61867141	11	1874892	A	G	0.194944	44.3366	-0.017128	0.002531	1.36994e-11	0.0147	0.0181	0.4172
rs62091998	17	2881625	G	A	0.307469	111.239	-0.022325	0.002049	1.33015e-27	-0.0168	0.0136	0.217
rs62241216	22	50744821	G	A	0.492468	37.0184	-0.012414	0.001982	3.87998e-10	-0.0103	0.0155	0.5077
rs62262391	3	123105119	T	C	0.224686	122.25	-0.025903	0.002268	3.51965e-30	0.009	0.0191	0.639401
rs62334097	4	169301245	G	A	0.112515	37.1017	-0.018812	0.002993	3.38003e-10	0.0014	0.0183	0.9392
rs62389639	6	14734463	G	A	0.165938	46.7157	0.017946	0.002675	2.03002e-11	0.0021	0.0291	0.9411
rs62485905	7	138741586	T	C	0.551492	81.2208	-0.0177	0.001909	1.97015e-20	-0.0022	0.014	0.875
rs62621812	7	127015083	A	G	0.020688	66.6353	0.055993	0.006836	2.73023e-16	0.0264	0.0932	0.776599
rs631864	15	70376441	C	T	0.471706	50.1566	0.013864	0.001958	1.48013e-12	-0.0543	0.0144	0.000166598
rs6445826	3	56848999	C	T	0.498133	103.584	0.019885	0.001931	7.68069e-25	0.0069	0.0124	0.578801
rs6474359	8	41549194	C	T	0.037682	100.215	-0.051371	0.005006	1.13006e-24	0.0144	0.0324	0.6574
rs6475476	9	20802452	G	A	0.373093	28.8248	0.010844	0.001958	3.11997e-08	-0.0199	0.017	0.2403
rs6487543	12	26438189	A	G	0.770994	71.9862	0.019723	0.002284	6.20012e-18	-0.0087	0.0156	0.5785
rs6488548	12	12882508	A	C	0.598761	74.0233	0.017148	0.001938	9.42975e-19	0.0183	0.0136	0.1778
rs6502555	17	2729652	C	T	0.269464	158.321	0.028939	0.002252	9.25977e-38	0.0203	0.0153	0.1854
rs6546881	2	74187420	T	C	0.657162	37.795	0.012654	0.001992	2.17e-10	-0.0427	0.0131	0.00113399
rs6554158	4	55066077	A	G	0.231214	37.647	0.014203	0.00224	2.34002e-10	0.0158	0.0156	0.3119
rs6586777	8	18702471	A	C	0.437803	42.3958	-0.01282	0.001906	1.79019e-11	-0.0005	0.0135	0.9729
rs6679677	1	114303808	A	C	0.100262	274.441	-0.053841	0.00313	2.96006e-66	0.591	0.023	1.40929e-145
rs6700896	1	66089782	T	C	0.378957	74.4242	-0.017362	0.001939	3.67029e-19	0.0096	0.0135	0.4764
rs6721663	2	7615061	A	G	0.158697	95.7413	-0.026133	0.0026	9.83105e-24	-0.0123	0.0144	0.3944
rs6742799	2	161317460	C	A	0.199766	257.84	-0.039239	0.002357	3.53997e-62	0.0098	0.0194	0.6151
rs6743068	2	202153920	G	A	0.729732	204.354	0.031438	0.002125	1.69005e-49	-0.0158	0.0125	0.2091
rs67483792	13	72503638	T	C	0.042874	53.7685	-0.035358	0.00473	8.05935e-14	0.0315	0.0533	0.5551
rs67516712	12	124201524	A	G	0.422528	57.0963	0.014929	0.001925	9.10961e-15	0.0263	0.0178	0.1408
rs6755786	2	103048103	T	C	0.773393	129.719	0.026573	0.002252	4.19952e-32	-0.0116	0.0124	0.3484
rs6755895	2	232579795	C	T	0.230958	102.139	-0.023423	0.002291	1.65006e-24	-0.0119	0.0151	0.4306
rs678393	5	72418309	G	T	0.261711	48.2119	-0.015416	0.002196	2.32006e-12	-0.0348	0.0219	0.1122
rs6808949	3	18883999	C	T	0.11098	53.3077	0.022715	0.003046	9.1601e-14	-0.017	0.0262	0.5154
rs6926219	6	122720806	A	G	0.547273	187.082	0.026814	0.001896	2.22998e-45	0.0198	0.0128	0.1223
rs6929523	6	35625705	G	A	0.707092	62.8533	0.017001	0.002074	2.57988e-16	0.0438	0.015	0.00358699
rs6955702	7	3157702	G	A	0.522122	129.668	-0.022276	0.001916	3.3597e-31	0.0099	0.0134	0.4571
rs696	14	35871093	T	C	0.364762	156.202	0.025359	0.001966	4.93969e-38	-0.0289	0.0122	0.0178
rs6966893	7	37385357	A	G	0.178557	53.8971	0.018708	0.002471	3.91021e-14	0.0516	0.0204	0.0114301
rs7007986	8	142217115	A	G	0.601181	111.772	-0.022001	0.002012	8.49963e-28	0.0093	0.0149	0.5325
rs7071131	10	121026712	G	A	0.495115	61.7119	-0.016035	0.001968	3.85035e-16	-0.0082	0.0138	0.5543
rs707833	6	15341375	A	G	0.636292	54.5287	0.015021	0.001969	2.51015e-14	-0.028	0.0132	0.0337101
rs7093481	10	44879711	G	A	0.307178	61.4844	-0.016588	0.002053	6.84069e-16	0.0016	0.0167	0.9235
rs7127911	11	128492549	T	G	0.266421	118.839	0.024096	0.002147	3.44033e-29	0.0629	0.0126	6.51298e-07
rs71318973	22	24658265	T	G	0.240872	45.8379	-0.015452	0.002253	7.28954e-12	-0.0682	0.0192	0.000383204
rs714027	22	30577771	G	A	0.552066	315.668	-0.034906	0.001905	5.95937e-75	0.053	0.0122	1.31199e-05
rs71420836	2	129060871	T	C	0.097097	76.9232	0.030214	0.003343	1.66994e-19	0.0421	0.0305	0.1666
rs71536554	6	32528371	C	T	0.154307	278.851	-0.04912	0.003681	1.38007e-40	0.4929	0.113	1.28499e-05
rs7161799	15	58770523	T	C	0.076225	86.0344	0.034112	0.0036	2.78997e-21	0.0287	0.0205	0.161
rs7192652	16	57075180	G	A	0.480623	129.063	0.022219	0.001915	4.32016e-31	-0.0294	0.0148	0.0463095
rs721131	21	47957767	C	T	0.31956	81.5729	-0.018902	0.00203	1.35988e-20	-0.0163	0.0131	0.2142
rs721377	3	14435063	T	C	0.102169	38.1541	0.019951	0.003209	5.22998e-10	0.02	0.0328	0.5407
rs7252565	19	1192769	A	G	0.787553	120.948	0.027591	0.002536	1.54989e-27	0.0191	0.0301	0.5265
rs7254517	19	13929049	A	G	0.384999	191.874	0.029033	0.002022	1.05003e-46	0.0124	0.0148	0.4024
rs72634819	1	1596500	T	C	0.263613	35.8946	-0.014315	0.002296	4.67003e-10	-0.053	0.0422	0.2088
rs72740550	1	197342380	A	G	0.222059	63.5304	-0.018732	0.002269	1.58016e-16	0.0196	0.0158	0.2134
rs72835315	6	231878	C	T	0.060241	72.5335	0.035058	0.004198	7.08925e-17	-0.0469	0.0274	0.0872308
rs72928038	6	90976768	A	G	0.176926	169.806	-0.033322	0.002481	4.24033e-41	0.0836	0.0221	0.000155199
rs7308380	12	89851232	C	A	0.750511	50.1334	0.015969	0.00218	2.47002e-13	-0.0226	0.0155	0.1462
rs73105786	12	49138958	A	G	0.319436	52.8096	-0.015227	0.002036	7.76068e-14	-0.0248	0.0216	0.2525
rs7312770	12	56467587	T	C	0.505626	38.1453	0.012056	0.001909	2.80001e-10	0.0845	0.0127	3.04018e-11
rs73142294	4	40301624	T	C	0.247603	44.8488	0.015158	0.002212	7.50931e-12	0.0193	0.0223	0.3864
rs73165514	7	150527651	A	G	0.086367	36.0526	0.020861	0.003359	5.47003e-10	0.0071	0.0212	0.7377
rs73207610	12	112521849	T	G	0.027199	32.241	-0.034098	0.005875	6.64997e-09	-0.1811	0.0707	0.01041
rs73239280	5	118695579	A	G	0.203256	168.985	-0.031522	0.002348	4.71954e-41	-0.0343	0.0186	0.0649995
rs73961715	2	143803847	C	T	0.127705	279.869	-0.04895	0.002823	2.78997e-67	0.0196	0.0152	0.1979
rs74227709	1	247722588	A	G	0.071527	58.25	-0.028903	0.00365	2.51015e-15	-0.0321	0.0269	0.2334
rs74280151	3	28287735	T	C	0.174782	126.04	0.028848	0.002226	2.22024e-38	-0.0202	0.0132	0.1261
rs74344617	12	96281510	A	G	0.192087	28.4238	-0.013208	0.002399	3.79001e-08	0.0092	0.0245	0.708401
rs74408817	4	157801752	A	C	0.08075	42.5538	-0.023367	0.003486	2.09991e-11	0.0179	0.0241	0.4581
rs744222	11	44603597	C	T	0.666159	32.0464	-0.011738	0.002061	1.26e-08	0.0326	0.0164	0.0469105
rs74526869	6	42024634	A	G	0.125385	139.696	0.034829	0.002856	3.59998e-34	-0.013	0.0168	0.4384
rs74679312	11	62194434	G	A	0.056702	54.9056	0.031268	0.004262	2.27982e-13	-0.0216	0.0622	0.728799
rs748113	10	73508791	C	T	0.436258	277.27	-0.03428	0.002004	1.53003e-65	0.0293	0.0205	0.1531
rs74911261	11	108357137	A	G	0.025691	52.3608	0.044672	0.005984	8.67961e-14	0.1331	0.0677	0.0494595
rs75049211	7	115849440	T	C	0.039779	37.6755	-0.030705	0.004887	3.42003e-10	-0.04	0.0724	0.5805
rs7527389	1	8556545	G	A	0.630568	90.9956	-0.019326	0.001959	6.30957e-23	0.0231	0.0153	0.1299
rs7529794	1	40403370	T	G	0.26241	52.5547	0.016098	0.002151	7.57007e-14	0.0385	0.0206	0.0615999
rs7548606	1	212388607	G	A	0.625851	64.8033	0.016235	0.001951	9.25977e-17	-0.0044	0.0143	0.7597
rs75628831	6	22316185	A	G	0.085709	76.2051	0.030433	0.003456	1.38007e-18	-0.0244	0.0461	0.5974
rs7596846	2	220050527	T	G	0.920631	34.4828	-0.02122	0.003547	2.27002e-09	-0.0102	0.0157	0.5183
rs760908	22	32057501	T	G	0.15316	31.3944	-0.015204	0.002649	9.69996e-09	0.0075	0.0159	0.636999
rs7661349	4	106066982	C	T	0.63683	154.602	0.02523	0.001961	7.87046e-38	0.0142	0.0132	0.2821
rs766228	20	11371883	T	G	0.502115	28.9316	-0.010513	0.001903	3.37e-08	-0.0033	0.0128	0.7944
rs76830965	3	159637678	A	C	0.116683	46.6454	-0.020783	0.002956	2.1301e-12	-0.0425	0.0252	0.09181
rs7696969	4	143326714	G	T	0.619889	35.2599	-0.012466	0.002023	7.36004e-10	0.0175	0.0137	0.2025
rs77057307	3	71637104	A	G	0.040114	32.1031	0.02818	0.005024	2.07998e-08	0.0464	0.0579	0.4228
rs77265382	3	185546150	T	C	0.045014	49.6561	-0.033169	0.004662	1.17004e-12	0.0742	0.0392	0.0584804
rs7757316	6	35305537	G	A	0.078773	185.251	-0.04939	0.003516	8.69961e-45	0.0376	0.0151	0.0126
rs7776054	6	135418916	G	A	0.260832	326.038	-0.04014	0.00215	9.8107e-78	-0.0283	0.0125	0.0237099
rs7780328	7	99256844	G	A	0.06709	91.5565	0.037325	0.003773	4.75007e-23	0.0456	0.0169	0.00693394
rs77876222	11	67133248	T	C	0.019648	40.4249	0.044726	0.007065	2.53e-10	-0.1803	0.1768	0.3077
rs7790229	7	97919338	A	G	0.492994	38.5107	0.012114	0.001896	1.71002e-10	0.0132	0.014	0.3462
rs77954449	1	10242292	G	A	0.028289	39.0187	-0.036769	0.005678	9.77913e-11	0.0209	0.0591	0.723601
rs7802739	7	130749033	T	C	0.793015	84.8301	-0.022186	0.002331	1.85012e-21	0.009	0.0139	0.5163
rs780669	10	73112241	T	C	0.887133	52.0922	-0.02226	0.003089	5.94977e-13	0.0347	0.0151	0.0216302
rs78270096	5	110517419	A	G	0.070435	81.6896	-0.034471	0.003887	7.78933e-19	-0.0622	0.0736	0.3978
rs7839516	8	61386533	C	T	0.369365	58.3584	0.015461	0.001959	3.08035e-15	0.0384	0.013	0.00309101
rs78487935	16	3651579	G	A	0.077712	42.0071	-0.023648	0.00356	3.19963e-11	-0.0287	0.0248	0.2467
rs7855586	9	112678121	G	A	0.290115	47.7716	0.014877	0.002086	1.02991e-12	0.0021	0.0138	0.8808
rs7893800	10	27125289	A	G	0.389841	28.854	0.010749	0.001946	3.42997e-08	-0.0206	0.0132	0.1198
rs78976959	7	100311666	A	G	0.041092	44.6193	0.032841	0.004804	8.41008e-12	0.0931	0.0443	0.0357298
rs79237520	5	134712566	T	C	0.022839	169.942	0.08538	0.006437	4.14e-40	0.033	0.148	0.8234
rs7924213	10	14974563	A	G	0.307157	39.6533	-0.013322	0.002066	1.17999e-10	-0.0348	0.0146	0.0169801
rs79503	22	39528440	G	A	0.447419	201.408	-0.027888	0.001942	1.02e-46	0.0207	0.014	0.1376
rs79805393	11	128412297	C	T	0.173015	43.6036	0.017037	0.002503	1.03992e-11	-0.0136	0.0133	0.3072
rs7983682	13	49178830	T	C	0.322752	43.244	0.013727	0.002028	1.33999e-11	-0.0082	0.0134	0.5409
rs80006387	7	40437273	G	A	0.031539	32.2702	-0.031722	0.005464	6.59007e-09	0.0437	0.0793	0.582101
rs8004780	14	103853360	C	A	0.366436	81.8498	0.018324	0.001972	1.59993e-20	-0.0099	0.0128	0.4383
rs80177247	10	5296243	G	A	0.167793	30.1895	-0.01435	0.002545	1.75999e-08	0.004	0.027	0.8831
rs8052370	16	88837298	T	C	0.609467	101.35	-0.021027	0.002036	5.81969e-25	-0.012	0.0144	0.4034
rs8075090	17	4969108	C	T	0.523681	115.378	0.020988	0.001897	2.01002e-28	0.0133	0.0166	0.4215
rs8096327	18	12887750	G	A	0.391461	39.6367	-0.012637	0.001974	1.59001e-10	0.0402	0.0121	0.00093981
rs8181326	10	98998195	A	G	0.659461	35.6886	0.012303	0.001994	6.99005e-10	0.0203	0.0123	0.0990307
rs853198	17	35849342	C	A	0.639646	100.685	-0.020396	0.001969	4.00037e-25	0.0215	0.0175	0.2195
rs912416	13	50933553	C	A	0.445384	37.2658	-0.012011	0.001914	3.57998e-10	0.0031	0.0127	0.8074
rs9328393	6	6902939	A	C	0.668424	126.947	0.0234	0.002021	5.73984e-31	-0.0675	0.0163	3.41901e-05
rs937283	12	69202164	G	A	0.405224	28.2952	0.010584	0.001922	3.71997e-08	-0.0088	0.0136	0.5162
rs9375486	6	127388186	T	C	0.379599	47.1433	-0.013808	0.001948	1.39991e-12	0.0034	0.0116	0.766699
rs949349	11	86297189	C	T	0.271122	41.6602	0.014189	0.002137	3.25987e-11	0.0001	0.0134	0.9936
rs9525619	13	42992135	T	C	0.534266	107.607	-0.020294	0.001896	1.07994e-26	-0.0342	0.0127	0.00725705
rs9532679	13	41522338	C	A	0.148984	139.215	-0.032336	0.002704	6.32995e-33	0.0496	0.0319	0.1195
rs9534338	13	46707137	C	T	0.459888	59.8199	0.015145	0.001895	1.38007e-15	-0.02	0.0118	0.0910102
rs9590390	13	114920867	A	G	0.291922	196.241	0.030122	0.002107	2.51015e-46	0.0225	0.0146	0.1223
rs9592965	13	74615925	C	A	0.326994	48.1031	-0.014448	0.00202	8.8308e-13	0.0265	0.0167	0.1133
rs9605047	22	20002848	T	G	0.327768	84.6403	0.019972	0.002109	2.9902e-21	0.0069	0.0175	0.6953
rs968478	20	47339742	G	A	0.397325	54.5284	0.014727	0.001938	3.11028e-14	-0.0168	0.0142	0.2368
rs9835571	3	136523475	G	T	0.689834	108.88	0.022014	0.002037	3.4898e-27	-0.0161	0.0163	0.3226
rs9864087	3	153000036	C	T	0.575539	50.2436	0.013996	0.001909	2.39994e-13	0.0037	0.0144	0.7968
rs9864216	3	151007262	A	G	0.776354	102.458	0.023706	0.002268	1.57e-25	-0.0002	0.013	0.985
rs9898958	17	55242242	G	T	0.153458	32.896	0.015551	0.002632	3.56e-09	-0.042	0.0169	0.01302
rs9906320	17	72690829	A	G	0.775113	110.442	0.024622	0.002296	8.66962e-27	-0.0021	0.0149	0.8886
rs9920	7	116200092	C	T	0.104682	84.7776	0.02939	0.003092	2.14981e-21	0.0236	0.0323	0.4641
rs9937837	16	31298939	G	T	0.269678	46.9965	-0.015089	0.002136	1.69005e-12	0.0291	0.0174	0.0944409
rs9939124	16	75185764	T	C	0.306976	62.3829	-0.016734	0.002051	3.59998e-16	-0.0049	0.0165	0.7681

## Sheet: S2
Table S2. Details of instrumental variables for neutrophil counts on RA
SNP	chromosome	Position	effect_allele	other_allele	Effect allele frequency	F statistic	Effect on neutrophil counts			Effect on RA
							Beta	SE	P value	Beta	SE	P value
rs10012827	4	41543318	T	C	0.124277	29.8854	0.016277	0.002957	3.80996e-08	-0.0064	0.0322	0.8426
rs10049210	3	156797373	C	T	0.403384	58.8019	0.015339	0.001971	7.5405e-15	-0.0082	0.0138	0.553
rs10252457	7	47337530	G	A	0.425632	48.627	-0.013839	0.001962	1.82012e-12	0.0058	0.0138	0.671301
rs1042725	12	66358347	T	C	0.494436	42.1912	0.012765	0.001924	3.32966e-11	-0.018	0.012	0.1332
rs10447304	5	179172098	A	G	0.505743	71.4684	-0.016591	0.001919	5.57956e-18	0.0239	0.0129	0.0633899
rs1047891	2	211540507	A	C	0.315122	83.4144	-0.019307	0.002064	8.79023e-21	-0.0528	0.0164	0.001327
rs10498635	14	93103309	T	C	0.183683	141.932	-0.030199	0.002491	8.72971e-34	-0.0552	0.0229	0.0156401
rs10750623	11	101782811	A	G	0.457717	30.9956	-0.010965	0.001926	1.28e-08	-0.0175	0.014	0.2122
rs10760690	9	102281113	T	G	0.374011	31.9564	0.011474	0.002038	1.84999e-08	-0.0058	0.0148	0.6955
rs10811668	9	22164991	A	C	0.208459	31.1714	-0.013505	0.002386	1.55998e-08	-0.0048	0.0145	0.742
rs10833024	11	3010390	T	C	0.310102	59.2578	0.01633	0.002081	4.51024e-15	-0.007	0.0138	0.6142
rs10846411	12	8206167	G	A	0.687379	61.777	0.016659	0.002076	1.07994e-15	0.0346	0.0142	0.0149899
rs10864368	1	8918313	C	T	0.502691	145.664	0.023683	0.001914	4.00959e-35	0.0246	0.0155	0.1132
rs10917107	1	22329414	A	G	0.687344	11.2346	-0.007112	0.001245	1.13999e-08	-0.0179	0.0257	0.4854
rs10945542	6	158752931	T	C	0.521167	37.2769	0.011993	0.001925	4.82003e-10	0.0139	0.0129	0.2808
rs10948036	6	42510305	A	C	0.210175	151.566	0.029687	0.002362	3.4898e-36	0.0025	0.0181	0.8895
rs10992394	9	95433830	A	G	0.230846	35.5796	0.01389	0.002279	1.13999e-09	0.0053	0.0129	0.681299
rs10995477	10	65010672	C	T	0.473501	239.623	-0.030415	0.001923	2.86022e-56	0.0282	0.0129	0.02834
rs11039195	11	47375193	A	G	0.317401	76.6968	0.018481	0.00207	4.53002e-19	0.0089	0.0138	0.5163
rs11064881	12	120146925	A	G	0.073489	82.5445	-0.034163	0.003693	2.36974e-20	-0.018	0.0313	0.5662
rs11080133	17	29056519	A	G	0.305941	31.5339	0.01197	0.002148	2.59e-08	-0.0243	0.0371	0.5114
rs11104881	12	88843474	C	T	0.701718	146.072	-0.025942	0.002106	7.83971e-35	-0.0096	0.0142	0.4984
rs112203773	1	27019131	A	C	0.082773	11.1961	-0.011916	0.002062	7.69999e-09	-0.0665	0.036	0.0646294
rs1135172	1	11301714	G	A	0.729972	29.7488	0.012078	0.002164	2.45997e-08	0.0075	0.0163	0.6432
rs114427170	1	159240076	A	G	0.036578	37.3568	0.031948	0.005372	2.81002e-09	-0.0994	0.0622	0.1101
rs11580229	1	227210820	A	G	0.46164	138.686	-0.023208	0.002028	2.75994e-30	-0.0229	0.0157	0.144
rs11625865	14	105644421	A	G	0.61034	52.5978	-0.015284	0.002061	1.26009e-13	0.0155	0.0138	0.2614
rs116447416	2	37501547	G	A	0.035073	48.2628	-0.037054	0.005232	1.46994e-12	-0.0025	0.0456	0.9566
rs11648664	16	53122486	A	G	0.402087	50.1801	-0.014176	0.001963	5.43e-13	0.0247	0.0157	0.1156
rs116631966	1	93229909	A	G	0.02482	40.685	0.040344	0.006236	1.02e-10	-0.0549	0.0917	0.5489
rs11664534	18	43724520	T	C	0.524958	66.221	-0.016004	0.00193	1.16011e-16	0.0068	0.0185	0.7125
rs11673093	19	45742094	A	G	0.259947	477.092	-0.048844	0.002196	1.44877e-109	-0.0006	0.0236	0.9787
rs11683933	2	127886955	A	C	0.055134	50.7358	0.030649	0.004249	5.72005e-13	0.0235	0.0446	0.5977
rs11689257	2	162958353	A	G	0.069886	40.6571	-0.024562	0.00388	2.50998e-10	0.0426	0.0247	0.0844306
rs11690365	2	220018090	G	T	0.63957	33.7677	0.011899	0.002008	3.21004e-09	-0.0085	0.0143	0.5512
rs11691193	2	111854524	T	C	0.217738	39.7349	0.015007	0.002371	2.52e-10	-0.0078	0.0127	0.5407
rs11712552	3	140957762	G	A	0.126219	106.383	0.030473	0.002893	6.4506e-26	-0.0197	0.0173	0.2541
rs11716015	3	169320058	T	C	0.635724	39.6161	-0.012851	0.001992	1.16001e-10	0.0091	0.014	0.5144
rs11721064	3	98408826	T	G	0.609084	51.2103	0.01439	0.001974	3.22033e-13	-0.0001	0.0147	0.9939
rs11723621	4	72615362	G	A	0.290775	155.398	-0.026932	0.002109	2.66993e-37	0.0016	0.0142	0.9105
rs11753041	6	20735494	C	T	0.395413	31.1795	0.011206	0.001968	1.26999e-08	0.0189	0.0118	0.111
rs11894199	2	128543369	A	C	0.387646	30.0332	0.011047	0.001969	2.07e-08	-0.0026	0.0118	0.8255
rs11993347	8	103919090	C	T	0.230055	85.3318	-0.021579	0.002282	3.3597e-21	0.0104	0.0154	0.499501
rs12118277	1	56609296	T	C	0.351878	52.4972	0.014887	0.002004	1.15001e-13	-0.0123	0.0135	0.361
rs12189880	6	52366206	T	C	0.240741	48.949	-0.016057	0.002269	1.53993e-12	-0.0327	0.0195	0.0938296
rs12203592	6	396321	T	C	0.214291	32.0107	0.013585	0.002405	1.66001e-08	0.032	0.0272	0.2387
rs12214269	6	135846518	A	G	0.545471	96.8688	0.019394	0.001922	6.59933e-24	-0.0407	0.012	0.000650894
rs12328347	2	43351269	G	T	0.372663	62.905	-0.016095	0.001997	7.97076e-16	0.0206	0.0124	0.0972702
rs12378064	9	127191540	T	C	0.649709	44.1812	-0.013698	0.002041	1.99022e-11	-0.0221	0.0153	0.1477
rs1245035	12	64976049	A	C	0.628096	64.2353	0.01631	0.001998	3.39e-16	0.0154	0.0138	0.2658
rs12460279	19	9411354	G	A	0.569495	32.2224	-0.011249	0.001936	6.42999e-09	-0.0094	0.0133	0.4774
rs12481262	20	8126920	C	T	0.460009	50.454	-0.014609	0.002019	4.78961e-13	-0.012	0.0132	0.3626
rs12487658	3	71528943	T	C	0.801636	47.6305	0.017015	0.002418	2.06016e-12	0.0299	0.022	0.175
rs1250568	10	81045280	C	T	0.435133	44.6766	-0.01382	0.002024	8.88996e-12	0.0322	0.0117	0.00576395
rs12530608	7	18023617	G	A	0.146298	33.7639	-0.016172	0.002739	3.63003e-09	-0.0346	0.0161	0.0310799
rs12541521	8	129986235	G	A	0.450195	41.7205	0.012739	0.001935	4.7698e-11	-0.0168	0.0177	0.3409
rs12550612	8	22966769	A	G	0.821991	144.167	-0.030838	0.002548	1.08993e-33	-0.0244	0.0164	0.1372
rs1260326	2	27730940	C	T	0.602032	262.444	-0.032512	0.001958	6.91035e-62	0.0078	0.0116	0.5006
rs12658947	5	57552464	G	A	0.256773	33.6528	0.01303	0.002195	3.01002e-09	0.0106	0.0164	0.5178
rs12802157	11	28060285	C	A	0.252333	30.9834	0.012586	0.002206	1.2e-08	-0.0057	0.0171	0.7388
rs12909505	15	51104350	C	T	0.428567	116.787	-0.021426	0.001943	2.99985e-28	-0.0251	0.013	0.05254
rs12923918	16	24844403	G	A	0.509359	28.5181	-0.010496	0.001921	4.81005e-08	-0.0251	0.0128	0.0494094
rs12927351	16	74596618	A	C	0.198578	77.1829	0.021608	0.002406	2.83009e-19	-0.0009	0.0242	0.9691
rs12930850	16	81602212	G	A	0.537098	93.0544	0.018982	0.001938	1.29003e-22	0.0081	0.0143	0.5739
rs13190036	5	176737720	G	A	0.891442	47.7906	-0.021805	0.003135	3.62994e-12	0.024	0.0142	0.0909494
rs13291664	9	282738	G	A	0.187987	136.265	0.029314	0.002462	1.18987e-32	-0.0258	0.0263	0.3275
rs13392977	2	192514856	A	G	0.053967	42.2044	0.028237	0.004266	3.72992e-11	0.0236	0.0256	0.3568
rs1362623	16	49885785	T	C	0.207792	57.1225	0.018278	0.002376	1.49005e-14	0.0075	0.0183	0.6811
rs1366045	3	42909050	C	T	0.38497	117.757	-0.021881	0.001969	1.20005e-28	-0.0101	0.0132	0.4409
rs1371794	4	74948054	C	A	0.622286	1287.36	-0.07253	0.00198	1e-200	0.0298	0.0124	0.0164399
rs139386	22	39530859	C	T	0.445089	30.616	-0.010925	0.001974	3.21004e-08	0.0209	0.014	0.1349
rs141010613	5	131537191	A	G	0.01679	32.6533	-0.04364	0.00778	2.07998e-08	-0.0696	0.065	0.2842
rs1411424	9	113892963	A	G	0.523053	34.1032	-0.011488	0.001926	2.50998e-09	0.0072	0.0127	0.5747
rs1412445	10	91002804	T	C	0.338068	103.188	0.021069	0.002026	2.63998e-25	0.003	0.0146	0.836
rs14243	2	234115739	G	A	0.210721	28.7915	0.013507	0.00247	4.66004e-08	0.0354	0.0149	0.0178098
rs1445171	5	100046075	C	T	0.516908	52.8183	0.014312	0.001927	1.15001e-13	0.0098	0.0119	0.4078
rs1474419	7	6692605	C	T	0.578829	78.8362	0.017679	0.001966	2.54976e-19	0.0179	0.0182	0.3255
rs1490384	6	126851160	T	C	0.501387	55.7605	-0.014654	0.001917	2.18978e-14	-0.0034	0.0153	0.8222
rs149157044	17	56816881	T	C	0.039439	38.2922	-0.031196	0.005067	7.67008e-10	0.0701	0.08	0.381
rs150861794	13	109003805	T	C	0.019777	55.6483	-0.052592	0.007502	2.47002e-12	0.3166	0.1578	0.0448601
rs1555275	20	55969270	G	A	0.649639	44.2262	-0.01369	0.002046	2.29985e-11	-0.0094	0.019	0.6205
rs156334	20	1827809	T	C	0.429251	32.1839	-0.011784	0.002033	6.92995e-09	-0.017	0.0135	0.2071
rs1571956	10	30504708	A	G	0.646094	44.4996	0.013715	0.002029	1.42988e-11	-0.0229	0.0149	0.1251
rs1611236	6	29748690	A	G	0.322908	81.1804	-0.018952	0.002057	3.34965e-20	-0.1165	0.0131	4.5436e-19
rs16850073	4	74703999	T	C	0.374485	658.258	0.052054	0.001999	2.11836e-149	0.0191	0.0148	0.1967
rs16939607	8	79013333	A	G	0.146029	104.538	-0.028446	0.002728	1.99022e-25	-0.0329	0.0283	0.2454
rs16958642	16	11864032	A	G	0.082607	39.0229	0.022296	0.00353	2.77e-10	-0.0157	0.026	0.5457
rs16961474	17	17146619	A	G	0.136787	35.4927	-0.017035	0.002794	1.10999e-09	-0.0265	0.0171	0.1221
rs17026212	2	85551696	G	T	0.512906	73.4618	-0.016843	0.001917	1.61994e-18	-0.0464	0.0129	0.000323802
rs17139597	7	64731746	G	T	0.039897	46.0496	-0.034067	0.004886	3.22998e-12	0.0395	0.0229	0.0845006
rs172240	5	156166739	A	G	0.850405	55.206	-0.02044	0.002698	3.71022e-14	-0.0099	0.0184	0.5919
rs17440390	1	67190563	T	C	0.126191	31.0364	0.016462	0.002896	1.34999e-08	-0.0071	0.0294	0.8101
rs17728	1	205241659	C	T	0.909008	48.4285	0.023764	0.003344	1.22999e-12	0.0223	0.0342	0.5156
rs17742008	18	48124763	A	C	0.212295	55.0576	-0.017804	0.002354	4.10015e-14	-0.0211	0.0152	0.1647
rs17831500	9	116047472	C	A	0.223581	71.4403	-0.019905	0.002302	5.64027e-18	0.0058	0.0198	0.77
rs1788493	21	44469063	T	C	0.499803	44.9489	0.013157	0.001958	1.88018e-11	-0.0031	0.0132	0.8154
rs1800961	20	43042364	T	C	0.031018	84.0038	-0.051942	0.005553	8.99083e-21	0.0225	0.0412	0.5847
rs180941	10	115720674	A	G	0.625196	41.1598	-0.013018	0.002003	8.32914e-11	0.0132	0.0136	0.3306
rs1885474	10	69566751	G	T	0.103145	53.1286	-0.023515	0.003162	1.07994e-13	-0.0222	0.0157	0.1586
rs1886654	1	236105910	C	T	0.892013	342.111	-0.058459	0.003081	3.07964e-80	0.0637	0.0322	0.0481604
rs1939212	11	65626701	T	C	0.297421	43.7188	-0.014212	0.002108	1.61994e-11	-0.0107	0.0135	0.4304
rs1966479	5	118627271	G	A	0.660217	48.2349	0.014401	0.002026	1.21004e-12	0.0231	0.0184	0.2105
rs1977289	10	96301907	C	T	0.478516	86.1132	-0.018227	0.001918	2.13993e-21	-0.0032	0.0144	0.8257
rs1985157	19	18513594	C	T	0.410403	161.022	0.026496	0.002038	1.29003e-38	-0.0365	0.0131	0.00547205
rs2001613	17	75383679	T	C	0.472052	34.1438	0.012012	0.002004	2.12002e-09	0.0133	0.0186	0.4745
rs2038700	14	25461989	C	T	0.394281	277.872	0.033462	0.00197	1.24997e-64	0.015	0.013	0.2473
rs2046934	3	151057642	A	G	0.82324	34.0243	0.015004	0.002487	1.66001e-09	-0.0066	0.0152	0.664899
rs2052249	2	202665227	A	C	0.250937	31.2553	-0.01267	0.002223	1.23001e-08	-0.0054	0.0137	0.693999
rs2062250	15	64672002	A	G	0.938519	132.078	0.047004	0.004075	9.62055e-31	-0.0157	0.0249	0.528
rs207253	6	90808423	A	G	0.407863	38.2209	-0.012355	0.002018	9.41998e-10	0.0233	0.0167	0.1642
rs2082382	5	148200553	A	G	0.552392	223.19	-0.029475	0.001942	5.39014e-52	0.0011	0.0199	0.9567
rs212409	6	159470058	A	G	0.554194	115.609	-0.021224	0.001932	4.70977e-28	0.0621	0.0118	1.44901e-07
rs2157770	9	136921464	G	A	0.287199	85.844	0.02099	0.002214	2.66993e-21	-0.0508	0.0136	0.000184001
rs2179593	20	42660286	A	C	0.715877	32.0499	-0.01233	0.002141	8.62005e-09	0.0168	0.0136	0.2164
rs2241621	14	81737076	C	A	0.588178	55.9483	-0.014948	0.001958	2.36974e-14	-0.0081	0.013	0.53
rs2254458	20	1551485	T	C	0.644615	38.9186	-0.013414	0.0021	1.75999e-10	-0.0079	0.0126	0.5291
rs2260850	13	114185566	G	T	0.280458	115.325	0.02432	0.002212	4.42996e-28	-0.0212	0.0169	0.2093
rs2282611	11	76154846	G	T	0.319925	35.7969	-0.012603	0.002063	1.03001e-09	-0.0225	0.0136	0.0980302
rs2290846	4	151199080	A	G	0.284312	74.5321	0.018804	0.002127	9.91973e-19	0.0099	0.0143	0.4898
rs2301557	7	92300863	T	C	0.018212	293.974	-0.125784	0.007198	2.52988e-68	-0.0285	0.0179	0.1112
rs2312675	1	166922533	C	T	0.211949	68.3252	-0.019845	0.002343	2.60976e-17	-0.0134	0.0145	0.3551
rs2314339	17	38253212	T	C	0.124538	123.276	0.033036	0.002965	8.31955e-29	0.0286	0.0141	0.0422902
rs2315008	20	62343956	G	T	0.666951	62.0229	0.016403	0.002058	1.63983e-15	0.0231	0.0121	0.0564495
rs2421200	2	61711815	T	G	0.486641	109.324	-0.020525	0.001917	1.02991e-26	0.0226	0.0117	0.05425
rs2432142	5	96275201	A	G	0.435047	56.7503	0.01491	0.001945	1.89017e-14	0.0023	0.0116	0.8401
rs2494747	14	105258437	T	G	0.615478	37.8372	0.012976	0.002064	3.37e-10	0.0192	0.0193	0.321
rs249677	5	141539339	A	C	0.634081	131.416	0.02335	0.001997	1.46994e-31	0.0059	0.0119	0.6193
rs2519093	9	136141870	T	C	0.184749	251.64	-0.040099	0.00248	9.83105e-59	-0.0192	0.0137	0.1611
rs2522051	5	131797578	C	T	0.454362	147.642	0.024	0.00193	1.88018e-35	0.0038	0.0121	0.755499
rs2522440	4	108644404	C	T	0.911887	29.8892	0.018925	0.003409	2.90001e-08	0.0058	0.0204	0.776401
rs2561758	5	173205282	G	A	0.72298	240.285	-0.034011	0.002173	3.4898e-55	0.0356	0.0226	0.1146
rs2632372	2	169717541	C	T	0.503861	114.117	-0.020982	0.001915	6.68036e-28	0.018	0.0128	0.1614
rs2665405	17	57875292	A	G	0.54844	224.081	0.02951	0.001927	6.74062e-53	0.0173	0.0119	0.1456
rs2710804	7	36084529	C	T	0.376402	94.149	0.019677	0.001984	3.76011e-23	0.0184	0.0152	0.2256
rs2729707	2	160687231	G	A	0.830755	185.364	-0.035655	0.002553	2.67979e-44	0.0189	0.0199	0.3419
rs2734031	3	128301390	C	T	0.907968	395.963	-0.067521	0.003335	4.20049e-91	0.0467	0.0158	0.00317797
rs2807742	10	28781367	A	G	0.771408	193.79	0.032553	0.002294	1.16011e-45	-0.011	0.0209	0.5986
rs2808519	1	200361914	T	G	0.737582	52.0755	0.016109	0.002179	1.50003e-13	0.0043	0.0141	0.759799
rs2839183	21	47687144	A	G	0.404817	43.1362	-0.013129	0.001958	2.09991e-11	0.0065	0.0159	0.684101
rs284317	1	10731625	G	A	0.495955	43.8506	0.01361	0.002018	1.59993e-11	-0.0224	0.0157	0.1538
rs28530750	4	36312542	A	G	0.043105	134.515	0.05608	0.004812	2.35993e-31	0.0123	0.0438	0.778901
rs28540102	19	4975763	C	T	0.658597	68.1282	0.01708	0.00205	8.50942e-17	0.0564	0.0137	3.79997e-05
rs28571765	8	55449281	C	T	0.206001	84.9824	-0.022365	0.002368	3.80014e-21	-0.0015	0.0157	0.9264
rs28588142	12	10097609	T	C	0.188391	36.7116	0.015218	0.002462	6.59994e-10	-0.0063	0.0132	0.6313
rs2923416	8	42457038	G	A	0.609864	28.6677	0.011252	0.002051	4.20998e-08	0.0054	0.0118	0.647201
rs2955958	15	101916347	A	G	0.315166	32.76	0.012279	0.002139	9.67008e-09	-0.0375	0.015	0.01217
rs3014874	1	153337943	A	G	0.265115	29.6905	0.012124	0.002182	2.81002e-08	0.0236	0.0151	0.1182
rs301817	1	8503379	A	C	0.583346	49.9597	-0.014068	0.001952	5.88979e-13	0.0416	0.0174	0.0167201
rs303753	18	21074922	A	G	0.345097	121.627	-0.022761	0.002045	9.56974e-29	0.0404	0.0174	0.0203901
rs305082	16	85936978	C	T	0.172255	198.798	0.036633	0.002594	3.04018e-45	-0.0196	0.0184	0.2876
rs3184504	12	111884608	C	T	0.517462	222.993	-0.029388	0.001927	1.9002e-52	-0.082	0.0161	3.24496e-07
rs33951980	7	73029437	T	C	0.12936	89.2916	-0.027627	0.00287	6.62979e-22	-0.0155	0.019	0.4159
rs342242	7	106338989	C	T	0.453135	63.9954	-0.015768	0.001933	3.61993e-16	-0.0109	0.0146	0.453401
rs34765661	14	69852940	C	T	0.065332	110.189	0.041722	0.003891	8.58025e-27	0.046	0.0254	0.0701795
rs34990593	1	169733867	C	T	0.188767	31.1245	0.013989	0.002448	1.13e-08	0.0069	0.0139	0.619599
rs35020138	1	247570221	C	T	0.675273	70.4308	-0.017619	0.002063	1.42004e-17	0.0019	0.0139	0.8924
rs35284073	22	17624425	A	G	0.216975	37.8765	0.014664	0.002358	5.15003e-10	-0.0362	0.0202	0.0737802
rs354703	2	143883952	C	T	0.593464	54.6431	0.01478	0.001954	4.08037e-14	-0.0082	0.0139	0.5526
rs35734242	4	706700	C	T	0.427831	127.509	0.023416	0.002022	5.42001e-31	-0.0063	0.0139	0.649
rs35759345	7	116388021	T	C	0.449913	40.8558	0.012607	0.001926	6.19013e-11	0.0162	0.0128	0.2068
rs35789178	2	102603925	G	T	0.186171	50.6641	0.017959	0.002466	3.41036e-13	-0.0036	0.0133	0.7848
rs35864914	12	108159191	T	C	0.37651	31.4978	-0.011366	0.001982	1.01e-08	0.0132	0.0141	0.3485
rs35915186	1	224654623	C	T	0.215051	103.645	0.024312	0.002345	3.67029e-25	-0.0112	0.0227	0.623
rs35929659	16	2165630	C	T	0.179844	53.4986	-0.019551	0.002634	1.21004e-13	0.0102	0.0322	0.750601
rs3731332	7	92300568	T	C	0.022894	331.946	-0.119602	0.006536	9.68947e-75	-0.0184	0.0708	0.795
rs3735311	7	148877737	C	T	0.648694	90.1453	-0.019532	0.002011	2.81968e-22	-0.0292	0.0168	0.0815192
rs3735485	7	45009341	G	A	0.844938	118.202	0.029483	0.002681	4.19952e-28	-0.0008	0.0218	0.9715
rs3739873	9	34978431	A	G	0.22025	34.2624	-0.013878	0.002347	3.45001e-09	0.0087	0.0131	0.5087
rs3747869	10	73520632	C	A	0.900896	90.3723	0.032659	0.003343	1.61994e-22	0.0334	0.0185	0.07027
rs3749440	3	183702089	G	A	0.372369	72.9791	0.017362	0.001984	2.19989e-18	0.0196	0.0124	0.1132
rs3754224	1	43423622	C	T	0.270043	57.1957	-0.016714	0.002194	2.70023e-14	0.0048	0.0138	0.726599
rs3762297	1	31231680	T	C	0.183345	88.5708	0.023896	0.002522	2.83009e-21	0.0125	0.0162	0.4407
rs3777755	6	12159699	T	C	0.311419	41.6899	0.0137	0.002081	4.77969e-11	-0.0288	0.0144	0.04605
rs3781454	10	126348565	A	G	0.677892	133.217	0.024234	0.002094	6.26037e-31	0.0113	0.0134	0.4023
rs3843301	1	161614401	G	T	0.364763	85.9043	-0.018912	0.002076	8.69961e-20	-0.0195	0.0262	0.4572
rs3861100	12	50599219	G	A	0.347896	76.9786	0.018074	0.002017	3.43005e-19	0.017	0.0141	0.2286
rs386243	19	49127490	T	C	0.250107	135.59	-0.026404	0.00229	1.02991e-30	0.008	0.0136	0.5535
rs4074882	2	237780727	C	T	0.741751	154.933	0.02794	0.002198	5.61048e-37	-0.0097	0.0147	0.510301
rs409801	9	4744743	C	T	0.502787	115.047	0.021089	0.001929	8.59014e-28	-0.0278	0.0131	0.0331299
rs41313381	1	79411968	A	C	0.030511	105.256	0.058668	0.005486	1.16011e-26	-0.0498	0.0822	0.5445
rs4145952	4	120155806	A	C	0.399341	44.243	-0.013326	0.001959	1.05999e-11	0.0114	0.0119	0.3362
rs4276676	8	68795618	C	T	0.470378	83.8887	-0.018005	0.00193	1.16011e-20	0.0203	0.0131	0.1208
rs4347951	22	29513326	C	T	0.310834	30.8012	0.011766	0.002091	1.86999e-08	0.0155	0.0151	0.3044
rs4413892	9	139330158	A	G	0.277885	224.431	0.033654	0.002228	1.65006e-51	-0.0564	0.0152	0.000201502
rs4535497	5	1107428	A	C	0.569887	47.9914	-0.014386	0.002038	1.74985e-12	0.0034	0.0148	0.8157
rs4626924	1	234909298	T	C	0.551299	96.525	0.019408	0.001963	4.98999e-23	0.0138	0.0144	0.335
rs4632345	2	16702654	A	G	0.677982	33.6839	-0.012199	0.00206	3.23996e-09	-0.0222	0.0136	0.1032
rs464609	5	34654477	A	G	0.544404	29.3207	0.010683	0.001927	3.02002e-08	0.0333	0.0133	0.0118801
rs4712614	6	21382765	G	T	0.620331	96.4916	-0.01986	0.001977	1.03992e-23	-0.0045	0.0134	0.735301
rs4727392	7	97977670	G	A	0.736446	62.6468	-0.017628	0.002176	5.64937e-16	-0.0027	0.0142	0.8484
rs4729046	7	92223957	C	T	0.92416	133.203	-0.042772	0.003637	6.84069e-32	-0.1038	0.0413	0.0119501
rs47341	22	43560763	T	C	0.395885	38.4376	0.013023	0.002052	2.26001e-10	0.0031	0.0211	0.8817
rs4734879	8	106583124	G	A	0.276452	94.367	-0.02134	0.002144	2.63027e-23	0.0079	0.0123	0.5224
rs4760	19	44153100	G	A	0.153372	761.948	-0.075213	0.002693	1.41906e-171	0.0052	0.0594	0.9306
rs4761234	12	69732105	C	T	0.483663	121.026	0.021599	0.001928	4.25011e-29	-0.0035	0.013	0.7905
rs4794820	17	38089344	G	A	0.551375	1488.86	0.076088	0.001942	1e-200	-0.0573	0.0121	2.16601e-06
rs4805881	19	33896432	C	A	0.665289	48.1937	-0.014435	0.002068	3.05e-12	0.0172	0.0121	0.1555
rs4812447	20	39272620	G	A	0.440364	75.2204	0.017142	0.001949	1.49005e-18	-0.0152	0.0129	0.2399
rs4843073	15	86124419	T	C	0.644889	44.3351	0.013665	0.002007	1.00995e-11	0.0153	0.0117	0.1908
rs4844622	1	208034329	T	C	0.240327	103.658	-0.023379	0.002236	1.44012e-25	0.0389	0.0231	0.0917994
rs486650	1	234819885	T	C	0.469271	49.7886	-0.013892	0.001923	5.19039e-13	-0.0047	0.0155	0.7641
rs4903580	14	77850978	T	C	0.456084	70.313	0.016519	0.001929	1.16011e-17	0.0077	0.0183	0.672901
rs4909932	11	10475967	G	A	0.597552	44.8029	0.013425	0.001963	8.35988e-12	0.0025	0.0139	0.8584
rs4924450	15	40597229	A	G	0.70545	37.7198	0.013811	0.002198	3.40001e-10	0.0044	0.018	0.808
rs4925756	1	248048016	T	C	0.691891	37.3526	-0.013002	0.002091	5.13996e-10	0.0193	0.0208	0.353
rs4984803	16	1349929	A	G	0.595619	70.0186	-0.017523	0.00205	1.33999e-17	0.0253	0.0147	0.0861609
rs520910	1	156108048	C	T	0.066787	32.5216	-0.022414	0.003861	6.62995e-09	-0.0301	0.0349	0.388
rs55729107	2	232582085	G	A	0.225567	55.4969	-0.017505	0.002341	7.87046e-14	-0.0083	0.0153	0.589899
rs55767800	17	17674967	C	T	0.633688	28.9718	-0.011452	0.002082	3.86999e-08	-0.028	0.0161	0.0831591
rs55851397	1	108761014	A	C	0.364781	36.9287	0.012404	0.002038	1.17999e-09	0.0136	0.0171	0.4241
rs55873273	1	36972428	C	T	0.020243	71.5933	0.058951	0.006827	6.24022e-18	-0.0307	0.0808	0.7036
rs55964818	8	130605871	C	T	0.567723	339.093	-0.036463	0.001948	3.94003e-78	0.042	0.0115	0.000252598
rs56174170	3	184091881	C	T	0.139347	35.2654	0.016826	0.002805	2.04e-09	-0.0246	0.0183	0.1779
rs56188865	1	247606276	C	T	0.373715	182.538	-0.027427	0.001984	1.93019e-43	0.0114	0.0133	0.3952
rs56217149	3	12962914	A	G	0.150714	36.9187	0.017409	0.002789	4.45e-10	0.0345	0.0192	0.0717993
rs56378716	17	56356502	G	A	0.012681	217.077	0.129237	0.008674	3.71963e-50	-0.0358	0.0626	0.5675
rs56388170	7	28724374	T	G	0.293956	1057.32	0.070039	0.002132	1e-200	-0.0105	0.0163	0.5199
rs56408111	19	19793545	C	T	0.083714	76.88	0.031091	0.003521	1.10994e-18	0.0335	0.0201	0.0950495
rs571497	19	7827830	A	G	0.154629	194.437	-0.037928	0.002701	9.75888e-45	-0.038	0.0285	0.1823
rs5747308	22	18133500	C	A	0.504471	126.349	0.022058	0.001925	2.29985e-30	-0.0017	0.015	0.9091
rs5753576	22	31757735	T	C	0.480292	82.5934	-0.017848	0.00193	2.42996e-20	0.0208	0.0176	0.237
rs58005484	6	29822432	T	C	0.143931	136.951	0.032744	0.002734	5.14044e-33	-0.0409	0.014	0.00352501
rs58984522	11	43490624	C	T	0.346098	28.5816	-0.011027	0.002017	4.70999e-08	0.0034	0.0153	0.8221
rs59519784	3	186202997	A	G	0.410141	34.6729	0.011747	0.001953	1.84999e-09	0.0102	0.0134	0.4439
rs60124939	1	174075302	T	C	0.176181	47.8384	-0.017814	0.002517	1.51985e-12	-0.0066	0.0141	0.6401
rs6067411	20	48975411	T	C	0.528523	34.8433	-0.011615	0.00195	2.63998e-09	-0.0398	0.0142	0.00495998
rs609264	8	61548546	G	T	0.528467	41.1221	0.012618	0.001939	7.93049e-11	0.0356	0.0133	0.00751294
rs610578	12	121194565	G	A	0.662713	49.5232	-0.014625	0.002031	6.27047e-13	-0.0497	0.0151	0.000963896
rs61739285	16	27480797	T	C	0.03348	53.9758	-0.040128	0.005402	1.15001e-13	-0.0276	0.0692	0.6903
rs619450	20	2894790	C	T	0.503233	48.068	0.014214	0.002002	1.29003e-12	0.0153	0.0145	0.2928
rs61955089	12	123851372	C	T	0.026928	51.9755	0.043703	0.005979	2.78997e-13	0.0096	0.0343	0.7796
rs62011281	15	63781143	A	G	0.310021	32.3509	0.012067	0.002082	7.03008e-09	0.0412	0.0216	0.0563703
rs62189859	2	182254087	C	T	0.244372	37.9208	0.014074	0.002232	2.95999e-10	0.0029	0.0144	0.8387
rs62360185	5	57274612	G	A	0.190708	40.7664	-0.015947	0.002452	8.05008e-11	0.0037	0.0176	0.8339
rs62375385	5	86268229	C	T	0.193932	32.6602	0.014183	0.00243	5.45997e-09	0.0242	0.0153	0.1132
rs62429983	6	121862273	A	G	0.144922	34.6256	0.016402	0.002723	1.76999e-09	0.0073	0.0146	0.6159
rs632887	12	3392351	G	A	0.410714	51.1454	0.014283	0.002004	1.05999e-12	-0.0072	0.0138	0.6009
rs636317	11	60019150	T	C	0.591234	51.31	0.014297	0.00195	2.33991e-13	-0.0183	0.0136	0.1781
rs6414435	3	47121140	G	A	0.591762	73.2893	0.01709	0.002039	5.57057e-17	0.0294	0.0139	0.0342098
rs6432335	2	12928971	G	T	0.451562	38.2322	0.012236	0.001931	2.42003e-10	0.0352	0.0144	0.0145399
rs6468341	8	30279355	C	T	0.742846	71.426	0.018973	0.002201	7.10068e-18	-0.0665	0.0167	6.60693e-05
rs6476883	9	4654774	A	G	0.438614	50.1921	-0.014009	0.001937	4.96021e-13	0.002	0.0136	0.8813
rs6500550	16	3746241	T	C	0.304296	109.681	-0.022363	0.00212	5.52968e-26	0.0035	0.0134	0.790801
rs6503727	17	41312859	C	T	0.660546	82.2848	0.018796	0.002032	2.39001e-20	-0.0248	0.0136	0.0684999
rs6511703	19	10666450	C	T	0.243985	103.71	-0.023286	0.002278	1.65997e-24	0.0432	0.015	0.00397603
rs6672898	1	46290588	A	G	0.435247	93.8771	-0.019192	0.00193	2.92012e-23	0.0262	0.0133	0.0490897
rs6678033	1	66077624	A	G	0.367919	439.719	-0.042708	0.001986	1.45881e-102	0.0117	0.0135	0.3856
rs6679677	1	114303808	A	C	0.100303	134.434	-0.037885	0.003175	8.6896e-33	0.591	0.023	1.40929e-145
rs67175901	15	101748227	T	C	0.107472	183.361	0.043563	0.003151	1.99022e-43	0.0183	0.0171	0.2845
rs671835	18	51734729	G	A	0.359974	53.9362	0.015013	0.002003	6.85962e-14	0.0007	0.0133	0.959
rs6723009	2	42474615	C	T	0.717442	30.5983	0.012066	0.002153	2.15001e-08	0.0231	0.0154	0.134
rs6734238	2	113841030	G	A	0.40298	386.339	0.03936	0.00195	1.58016e-90	0.0676	0.0151	7.67803e-06
rs6740847	2	182308352	G	A	0.562056	120.615	0.021748	0.00194	3.95003e-29	0.0092	0.0133	0.4903
rs6764912	3	128372487	A	G	0.065313	87.6495	-0.037245	0.004039	3.13979e-20	0.1379	0.1971	0.484
rs68002561	1	149880863	G	A	0.091374	35.2107	0.020207	0.003384	2.43002e-09	0.0104	0.0376	0.782899
rs68016381	6	43761645	T	C	0.051299	57.6921	-0.033783	0.00442	2.22998e-14	0.0107	0.0578	0.8533
rs68137036	6	43820215	G	A	0.285148	35.9792	-0.013048	0.002135	1.02e-09	-0.0077	0.0174	0.658999
rs6817881	4	152223904	T	C	0.499266	53.018	0.014302	0.001931	1.3499e-13	0.0261	0.0133	0.0489396
rs6831590	4	6943776	T	G	0.367295	100.283	-0.020382	0.001987	1.15001e-24	0.0086	0.0133	0.5199
rs6855981	4	3148276	A	G	0.372933	64.9011	-0.016368	0.001987	1.85012e-16	-0.0122	0.0131	0.3505
rs6859727	5	71742622	C	T	0.878025	181.246	-0.04036	0.002931	4.29042e-43	0.0241	0.0254	0.3446
rs6877725	5	68610623	C	T	0.444789	161.042	-0.025077	0.001941	3.97009e-38	-0.0241	0.013	0.0641904
rs6878780	5	122093740	C	T	0.426457	45.2478	0.013346	0.001938	6.01035e-12	-0.0017	0.0133	0.8997
rs6915310	6	16758002	T	C	0.173979	155.024	-0.032312	0.00256	1.71002e-36	-0.0177	0.0147	0.23
rs6924387	6	137082948	G	A	0.412169	75.0513	0.017269	0.001967	1.72982e-18	-0.0075	0.013	0.5623
rs6927569	6	109621494	C	T	0.523171	173.613	0.025882	0.001921	2.39994e-41	-0.0268	0.0115	0.0194299
rs6936191	6	7201660	C	T	0.608046	80.848	0.018088	0.001988	9.86961e-20	-0.0158	0.0158	0.3179
rs694180	1	111726213	G	A	0.656276	82.3947	0.018797	0.002017	1.23994e-20	0.0028	0.0135	0.8378
rs6985508	8	142337734	A	G	0.357978	163.484	-0.027376	0.002089	3.3597e-39	0.0045	0.0131	0.732799
rs6998846	8	9193341	A	G	0.782787	41.6878	0.01538	0.002334	4.54046e-11	-0.0132	0.0183	0.4687
rs7005996	8	142241681	T	C	0.905961	42.5081	0.022897	0.00345	3.32966e-11	0.0081	0.0345	0.8134
rs706809	12	52294257	C	T	0.777232	75.8123	0.02055	0.002355	2.77971e-18	-0.0035	0.019	0.8554
rs7183988	15	91428589	G	T	0.526501	74.9798	-0.017034	0.001973	6.26037e-18	0.0074	0.0168	0.6592
rs7214290	17	27611880	A	G	0.172996	48.3475	0.018062	0.00254	1.20005e-12	0.0361	0.0144	0.01226
rs7225843	17	2001825	C	T	0.203156	82.0017	-0.022083	0.002391	2.6903e-20	0.0129	0.0153	0.399
rs723585	4	55503194	G	A	0.483522	128.813	-0.022283	0.001915	2.9703e-31	-0.0398	0.012	0.0009438
rs7235882	18	19684119	T	C	0.093478	47.7785	0.02332	0.003325	2.39994e-12	-0.0083	0.0184	0.6531
rs7237878	18	74249473	A	G	0.68994	31.0602	-0.011836	0.00209	1.52999e-08	-0.0083	0.0139	0.55
rs72664840	14	35596323	T	C	0.178952	66.3886	0.020857	0.002507	9.21086e-17	-0.0409	0.0185	0.0272797
rs72726027	15	42248826	C	T	0.11173	192.245	-0.043218	0.003051	1.71002e-45	0.0029	0.0203	0.8881
rs72731564	14	69280158	T	C	0.187005	64.4875	0.020208	0.00247	2.94985e-16	-0.0167	0.0199	0.4034
rs72789923	2	24394504	C	A	0.307359	92.3679	0.020456	0.002076	6.95024e-23	0.0242	0.0166	0.1441
rs72790862	10	44880260	C	T	0.307083	97.7624	-0.021031	0.002085	6.70965e-24	0.0015	0.0168	0.9288
rs72803323	16	89373324	T	C	0.039743	47.0497	0.034499	0.004957	3.55959e-12	-0.0676	0.0389	0.0821505
rs72825306	10	93748263	G	A	0.167458	32.9421	0.015083	0.002571	4.56005e-09	0.0357	0.0261	0.1721
rs72832055	16	81869387	A	G	0.313384	34.0812	-0.012349	0.002082	3.09001e-09	-0.0106	0.0135	0.4294
rs72836628	10	113902454	T	C	0.248064	46.1672	-0.015453	0.002227	4.07005e-12	0.0249	0.0153	0.1043
rs7283930	21	30461373	T	C	0.739014	32.4371	-0.012725	0.0022	7.43002e-09	0.0143	0.0127	0.258
rs72978754	6	138053203	C	T	0.065785	41.8366	-0.025601	0.003899	5.38022e-11	0.0662	0.0307	0.0310599
rs73049276	7	8022016	A	G	0.058516	89.2616	-0.03953	0.004095	5.12979e-22	0.0222	0.0416	0.5931
rs7322886	13	50179454	C	T	0.623891	42.7495	0.013244	0.001987	2.71019e-11	0.0117	0.0149	0.43
rs73271394	8	100853860	C	T	0.045484	29.3213	0.0255	0.004616	3.39e-08	0.0259	0.0356	0.4669
rs738408	22	44324730	T	C	0.216873	45.8133	-0.01613	0.002355	7.73927e-12	0.0017	0.0138	0.9046
rs74076327	1	56979431	C	T	0.044994	66.8559	-0.038703	0.004641	7.85055e-17	-0.0267	0.0624	0.6693
rs7409459	19	7792199	T	C	0.29703	37.2699	0.013123	0.002231	4.15002e-09	-0.0379	0.0216	0.0803397
rs749780	17	72699384	A	C	0.731874	72.459	0.018874	0.002179	4.93969e-18	-0.0037	0.014	0.793
rs7502100	17	36598626	C	T	0.365944	84.4246	0.018716	0.002036	4.07005e-20	-0.0067	0.0134	0.617999
rs7575465	2	27291661	A	G	0.553396	41.5433	-0.012733	0.001942	5.70953e-11	-0.013	0.0143	0.3634
rs7590263	2	28645802	T	C	0.496568	35.5688	0.01172	0.001946	1.75999e-09	-0.0018	0.0117	0.8782
rs75974417	16	57063494	T	C	0.211414	47.5672	-0.016574	0.002361	2.32006e-12	-0.0201	0.016	0.2085
rs763362	18	67531797	G	A	0.398747	60.3309	0.015565	0.001962	2.22998e-15	0.0523	0.0123	2.02302e-05
rs7639292	3	107295665	T	C	0.169103	72.3692	-0.022268	0.00257	4.82948e-18	0.0007	0.0213	0.9733
rs7658676	4	39603132	T	C	0.353026	29.2039	0.011122	0.002017	3.57998e-08	0.04	0.0172	0.02003
rs76603681	13	28496468	A	G	0.03196	53.3233	0.040772	0.005573	2.64972e-13	0.0055	0.0351	0.8756
rs7679673	4	106061534	A	C	0.379766	138.51	-0.023824	0.001977	2.14981e-33	0.0231	0.0131	0.0766302
rs7684253	4	57727311	T	C	0.550374	51.3394	0.014152	0.001942	3.29003e-13	-0.0081	0.0133	0.540201
rs76873475	7	75829199	A	C	0.155842	31.2329	-0.015119	0.002649	1.17999e-08	0.0253	0.0149	0.0898794
rs7687658	4	88220509	G	A	0.434196	31.2401	0.011065	0.001937	1.13999e-08	-0.0283	0.0133	0.0335398
rs7705526	5	1285974	A	C	0.327035	233.831	0.033578	0.002174	9.18967e-54	-0.0078	0.0164	0.6339
rs77552263	2	43786818	A	G	0.077954	176.045	0.048554	0.00358	7.18952e-42	0.0344	0.0292	0.2392
rs7776857	7	22754768	T	G	0.657131	51.4889	-0.014833	0.002034	3.16009e-13	-0.0237	0.021	0.2596
rs7777484	7	2814271	G	A	0.420278	34.4663	0.011681	0.001945	1.96002e-09	0.0172	0.0123	0.1641
rs778732	7	65822360	T	C	0.107318	71.3855	0.026848	0.003111	6.5298e-18	-0.0079	0.0179	0.659699
rs780142	15	62797964	G	T	0.274175	33.4199	0.012729	0.002159	3.83999e-09	-0.002	0.0134	0.8826
rs7803075	7	130742066	G	A	0.73519	74.7178	-0.019268	0.002201	2.18978e-18	0.012	0.0167	0.4726
rs7815046	8	87054885	C	A	0.303314	37.9126	-0.013143	0.002108	4.64997e-10	-0.01	0.0135	0.46
rs7816785	8	56797418	T	C	0.605849	111.709	-0.021221	0.001967	4.31023e-27	-0.006	0.0122	0.622401
rs7866863	9	114657707	A	G	0.341388	39.9473	0.013079	0.002021	1e-10	-0.0032	0.0131	0.809
rs78738581	13	42843630	A	G	0.231943	83.8979	0.021293	0.002282	1.13006e-20	-0.0388	0.0174	0.0253402
rs78813154	17	5267002	T	G	0.144465	44.9865	0.01872	0.002729	7.13017e-12	-0.0193	0.0185	0.2956
rs789858	3	194405966	T	C	0.403723	48.8255	0.013974	0.001961	1.07004e-12	-0.0143	0.0153	0.3515
rs7917772	10	104487443	A	G	0.631343	62.9254	0.016148	0.001992	5.41003e-16	-0.0319	0.0119	0.00742096
rs7934719	11	108341864	T	C	0.413488	82.3797	0.018084	0.001959	2.81968e-20	0.0182	0.0128	0.1552
rs7940176	11	122544054	T	C	0.123632	33.1132	-0.017177	0.002922	4.23e-09	-0.0047	0.0202	0.8173
rs7947419	11	134006964	T	C	0.059601	29.3885	0.02247	0.004063	3.27002e-08	-0.0009	0.0308	0.9763
rs796007	9	86577541	A	G	0.252821	83.8339	-0.02067	0.002211	9.41022e-21	0.0115	0.013	0.3775
rs796056	2	101735276	C	A	0.62431	121.424	0.022344	0.001977	1.42988e-29	0.0148	0.0143	0.3012
rs7969023	12	26803949	C	T	0.405651	32.4807	-0.011389	0.001959	6.23003e-09	0.0024	0.0136	0.8615
rs7987258	13	49611122	A	G	0.661585	29.7703	-0.01133	0.002036	2.66999e-08	0.015	0.0124	0.2275
rs80296299	6	31321623	T	C	0.116261	72.3153	0.026058	0.003037	1e-17	-0.0946	0.0165	9.53498e-09
rs8030089	15	75290377	T	C	0.195361	58.1388	-0.01887	0.002426	7.78933e-15	-0.009	0.0142	0.5283
rs8079215	17	44064851	T	C	0.721802	30.5589	0.012121	0.002178	2.67997e-08	-0.008	0.0145	0.5831
rs8112528	19	39977173	A	G	0.190498	30.5653	-0.013833	0.002475	2.35001e-08	0.0353	0.0215	0.1004
rs8705	11	128328913	A	G	0.31676	75.1705	-0.018333	0.002092	1.97015e-18	-0.0005	0.013	0.967
rs915125	6	82463376	T	C	0.281985	65.2568	-0.017639	0.002142	1.91999e-16	0.0095	0.0143	0.5068
rs9265980	6	31316045	A	G	0.176601	498.008	0.057457	0.002514	1.62181e-115	-0.0345	0.0144	0.01704
rs9267575	6	31811850	C	T	0.397728	173.187	-0.026408	0.001965	3.82032e-41	-0.1229	0.0117	6.01174e-26
rs9277764	6	33095762	A	G	0.121794	63.3277	0.023875	0.002928	3.67959e-16	-0.1222	0.022	2.66999e-08
rs930232	19	1036018	A	G	0.460333	105.57	0.021247	0.002045	2.91005e-25	0.0089	0.0156	0.566899
rs9378212	6	32445691	T	C	0.469078	919.311	0.059685	0.001926	1e-200	0.7207	0.0142	1
rs9390461	6	147701217	G	A	0.538879	81.184	0.017735	0.001926	3.4898e-20	-0.0085	0.013	0.5117
rs9402685	6	135419688	C	T	0.256024	226.714	-0.033846	0.002214	1.05003e-52	-0.0275	0.0126	0.0288503
rs9419387	10	133758358	A	G	0.405212	38.3992	-0.012402	0.001962	2.65999e-10	0.0124	0.0142	0.383
rs9508005	13	28789794	G	T	0.09447	35.1024	-0.019939	0.00356	2.18002e-08	-0.1651	0.0652	0.0112899
rs9543219	13	73638478	T	C	0.574059	41.6771	0.012822	0.00195	5.06058e-11	-0.0143	0.0136	0.2914
rs9656395	7	130575884	G	A	0.095253	46.6786	-0.022836	0.003291	4.08037e-12	0.007	0.034	0.8367
rs9804265	10	25214050	C	A	0.366957	386.687	-0.04002	0.001997	2.78997e-89	0.0123	0.019	0.5196
rs981132	7	50281539	G	T	0.678258	101.118	0.021149	0.002054	7.87952e-25	-0.0026	0.0119	0.8248
rs9842724	3	63804761	C	T	0.800478	33.8551	-0.014286	0.00242	3.67003e-09	-0.0179	0.0145	0.2185
rs9885207	5	173075213	C	T	0.415999	66.1193	0.016187	0.001953	1.22011e-16	0.0078	0.0146	0.5921
rs9905106	17	1373518	C	T	0.733598	105.072	0.022774	0.002227	1.61994e-24	-0.0087	0.0145	0.5486
rs9965539	18	41973779	A	G	0.133702	116.425	0.031107	0.002856	1.3499e-27	-0.0065	0.0166	0.692599
rs9977672	21	40463283	A	G	0.2588	99.2941	-0.022323	0.002215	7.34007e-24	-0.0167	0.014	0.231

## Sheet: S3
Table S3. Details of instrumental variables for monocyte counts on RA
SNP	chromosome	Position	effect_allele	other_allele	Effect allele frequency	F statistic	Effect on monocyte counts			Effect on RA
							Beta	SE	P value	Beta	SE	P value
rs1002774	15	42261781	A	G	0.111651	301.797	-0.053992	0.002985	4.48023e-73	0.0038	0.0206	0.8533
rs10094039	8	130589676	G	A	0.616642	2063.1	-0.091286	0.001924	1e-200	0.0362	0.0118	0.00208502
rs10099546	8	144638734	G	A	0.143315	48.2452	-0.020315	0.002802	4.33012e-13	-0.0111	0.0152	0.4657
rs10123018	9	113850365	A	G	0.582145	1450.41	0.075498	0.001889	1e-200	-0.0134	0.0139	0.3342
rs1016680	17	35874385	C	A	0.63682	157.3	-0.02553	0.001951	4.31023e-39	0.0251	0.0176	0.1537
rs10197805	2	225750753	C	T	0.15658	237.559	-0.041572	0.002564	4.70002e-59	0.0143	0.0213	0.5014
rs10238435	7	28724491	T	C	0.239724	105.634	-0.023569	0.002276	4.22961e-25	0.0155	0.0271	0.568
rs1031091	2	24680948	G	A	0.336191	27.7209	-0.010933	0.001989	3.92998e-08	-0.0129	0.0168	0.441199
rs10403909	19	1008358	G	A	0.724302	65.8851	0.018742	0.002204	1.94984e-17	-0.0061	0.0143	0.6692
rs10409752	19	6297374	G	T	0.794453	28.8879	0.013022	0.002383	4.74002e-08	0.0104	0.0229	0.6481
rs10420703	19	33758488	C	T	0.808132	50.0345	0.018408	0.00249	1.49005e-13	-0.0016	0.0151	0.9137
rs10437954	12	58003922	A	G	0.905195	28.6213	-0.01788	0.003268	4.58997e-08	-0.0198	0.0234	0.3978
rs10460159	18	60996360	C	T	0.428951	63.5141	-0.015786	0.001899	9.88098e-17	0.0098	0.0137	0.4762
rs10478058	5	110962584	G	A	0.196989	36.3135	0.014834	0.002354	3.01002e-10	0.0116	0.0158	0.4621
rs10518329	4	120401835	G	A	0.330665	43.4049	-0.013729	0.001995	6.18016e-12	0.0178	0.0134	0.1847
rs10780209	9	91472127	A	G	0.479354	537.901	0.045431	0.001865	5.68853e-131	0.014	0.0156	0.3699
rs10796828	11	69490346	G	T	0.635004	77.9523	-0.017973	0.00195	3.25987e-20	0.0086	0.0183	0.6388
rs10814193	9	35018686	C	A	0.715571	46.1841	0.014748	0.002069	1.07004e-12	-0.0011	0.0181	0.9536
rs10828725	10	25218243	T	G	0.367802	497.232	-0.047265	0.002019	3.55631e-121	0.0123	0.019	0.5185
rs10831507	11	96060068	C	A	0.38974	28.9307	0.010798	0.001927	2.15001e-08	0.0082	0.0139	0.554501
rs10849448	12	6493351	G	A	0.753266	487.958	-0.050144	0.002236	2.76694e-111	-0.0001	0.0158	0.9924
rs10892342	11	119135814	C	T	0.276119	68.3858	-0.018109	0.002101	7.0194e-18	-0.015	0.0124	0.226
rs10902106	11	220243	C	T	0.540451	46.0148	0.013363	0.001888	1.53003e-12	0.0241	0.0133	0.0695505
rs1091815	7	73489643	A	G	0.76516	37.9195	-0.01425	0.002263	3.14e-10	-0.0155	0.0171	0.3657
rs10935473	3	98416900	T	G	0.441522	160.655	0.025021	0.00188	2.29985e-40	0.0044	0.013	0.736
rs10948314	6	46911131	G	A	0.10293	108.339	-0.033579	0.003076	1.03992e-27	-0.0117	0.019	0.5374
rs11057841	12	125316743	T	C	0.143569	53.1703	0.020359	0.002724	8.16018e-14	0.0094	0.0202	0.643701
rs11082397	18	42094299	G	T	0.128716	40.9968	0.018719	0.002766	1.35988e-11	-0.003	0.0164	0.8544
rs11104881	12	88843474	C	T	0.702076	52.793	-0.015568	0.002051	3.34965e-14	-0.0096	0.0142	0.4984
rs11130612	3	58029016	T	C	0.334436	35.5485	-0.012373	0.001985	4.70999e-10	0.026	0.0205	0.2048
rs111456533	10	126439381	A	G	0.163516	29.2761	-0.014324	0.002538	1.7e-08	0.0012	0.0165	0.9437
rs11155787	6	151686905	T	C	0.637971	44.0437	0.013538	0.001949	3.92013e-12	0.0182	0.0132	0.1686
rs11170652	12	54099076	A	G	0.194716	53.4415	-0.018075	0.002374	2.77013e-14	-0.007	0.0142	0.619901
rs11189154	10	99108922	A	G	0.255718	505.794	0.050518	0.002145	1.25026e-122	0.0293	0.0133	0.0276802
rs11190141	10	101292390	T	C	0.371953	465.36	-0.04368	0.001932	4.01791e-113	0.002	0.0116	0.8642
rs112248289	7	44770213	C	A	0.128726	57.146	0.0221	0.00282	4.82948e-15	0.0167	0.0328	0.6111
rs11235689	11	72949747	T	C	0.413912	59.7283	-0.016087	0.001981	4.78961e-16	0.0092	0.0149	0.5359
rs11242109	5	131677047	T	G	0.478171	131.102	-0.022463	0.001875	4.75007e-33	-0.0365	0.0155	0.0184701
rs11246065	11	324170	G	A	0.339085	103.832	-0.022075	0.00207	1.59993e-26	0.0072	0.0198	0.7154
rs11247908	1	26638222	A	G	0.172916	127.63	-0.029245	0.002464	1.91999e-32	0.0037	0.0256	0.8846
rs11252148	10	3917237	A	G	0.483966	35.3516	0.011664	0.001872	4.79005e-10	0.0029	0.0128	0.8195
rs11255548	10	5894090	C	T	0.379159	98.8324	0.02006	0.001931	2.9902e-25	0.0273	0.0165	0.0969795
rs1127101	2	220040330	G	A	0.603537	51.6111	0.014398	0.001903	3.98016e-14	-0.0083	0.0137	0.5441
rs113015223	8	57037166	T	C	0.210935	59.7239	0.018546	0.002311	1.05999e-15	-0.0498	0.0196	0.0113099
rs113143864	14	35338344	T	C	0.070781	82.4733	0.034668	0.003669	3.60994e-21	-0.0208	0.0284	0.4622
rs113155021	8	43719739	A	G	0.015283	32.6387	-0.047706	0.007969	2.20999e-09	-0.0866	0.1026	0.3985
rs113292043	1	223231657	T	C	0.065718	39.3458	-0.024784	0.003776	5.45004e-11	0.1462	0.1137	0.1985
rs1146933	13	78404049	C	T	0.786362	34.4889	-0.014028	0.002287	8.87994e-10	0.0652	0.0233	0.00503605
rs11508026	16	56999328	T	C	0.431325	36.4515	-0.011946	0.00189	2.69998e-10	-0.0028	0.0124	0.8222
rs115202835	6	45533239	A	G	0.067747	48.7289	0.027219	0.003757	4.5196e-13	-0.0017	0.0386	0.9657
rs115340020	1	92766438	A	G	0.027188	245.059	-0.094321	0.005802	2.22024e-59	0.0045	0.0711	0.9491
rs11557154	9	34107505	T	C	0.127576	118.512	0.031988	0.002794	2.63998e-30	-0.0138	0.0137	0.3145
rs11590380	1	185400939	C	T	0.679418	127.471	0.024736	0.002083	1.69005e-32	0.0123	0.0132	0.3505
rs11602323	11	122519281	G	T	0.123096	478.951	0.06519	0.002862	9.22571e-115	0.0006	0.0191	0.9761
rs11631419	15	86288673	T	C	0.572619	34.7366	-0.01168	0.001894	7.15995e-10	0.0015	0.0125	0.9047
rs11644125	16	57058974	T	C	0.597948	94.6712	-0.019445	0.001921	4.73042e-24	-0.01	0.0156	0.5208
rs11655888	17	79389411	T	C	0.180123	28.1803	-0.014142	0.002545	2.83002e-08	-0.031	0.0259	0.2317
rs116619972	5	32214314	A	G	0.026454	43.5096	-0.040259	0.005861	6.72977e-12	0.0451	0.0633	0.4758
rs11713343	3	128185399	A	G	0.196605	113.1	-0.026259	0.002392	5.23962e-28	-0.0123	0.0214	0.564999
rs11723621	4	72615362	G	A	0.290773	37.5607	-0.013213	0.002061	1.47999e-10	0.0016	0.0142	0.9105
rs11792030	9	130732588	A	G	0.103551	47.5992	0.02217	0.003107	1e-12	0.0062	0.0212	0.7694
rs1180658	10	61645945	A	C	0.633894	37.9736	-0.012535	0.001945	1.19001e-10	-0.0241	0.016	0.1319
rs11844354	14	35356986	G	A	0.226227	28.7123	-0.012539	0.002243	2.32001e-08	0.0573	0.0125	4.74799e-06
rs11854390	15	80224817	T	C	0.562044	463.783	0.04248	0.001892	1.25893e-111	-0.0122	0.0139	0.3812
rs11857609	15	66095270	C	T	0.759798	103.006	0.023258	0.002198	3.99025e-26	0.0183	0.0146	0.2098
rs11965885	6	43693094	T	G	0.581843	29.4692	-0.010796	0.001925	2.09002e-08	-0.0259	0.0144	0.0717893
rs12055642	6	135079040	C	T	0.199011	54.4169	0.018089	0.002337	1.03992e-14	0.0081	0.0147	0.580801
rs12118443	1	90038588	A	G	0.489432	84.7359	-0.018028	0.001863	4.00037e-22	-0.0023	0.0141	0.8706
rs12144117	1	9182141	T	C	0.215407	34.9559	-0.014095	0.002289	7.62992e-10	-0.0087	0.016	0.5876
rs12147629	14	75307588	G	A	0.31157	61.391	0.016563	0.002024	2.90001e-16	-0.019	0.0129	0.1403
rs12198236	6	111111127	C	T	0.562093	27.5662	-0.010361	0.001892	4.45995e-08	-0.0013	0.0163	0.9367
rs12207691	6	89832717	G	A	0.304304	30.068	-0.011668	0.002031	9.49008e-09	-0.0002	0.0169	0.9898
rs12306790	12	89864047	T	C	0.714634	77.8567	0.019129	0.002066	2.22024e-20	-0.0217	0.0152	0.1524
rs12327253	18	20719164	G	A	0.293564	68.4138	0.017782	0.002112	4.05042e-17	0.0274	0.0146	0.0603504
rs12332674	5	132322852	G	T	0.152382	36.703	-0.016504	0.002625	3.32997e-10	-0.0244	0.0195	0.2115
rs12376511	9	22142756	C	T	0.163934	337.718	-0.048585	0.002529	3.44033e-82	0.0019	0.0148	0.897
rs12461422	19	3167542	T	C	0.283017	49.728	-0.016008	0.002202	3.76964e-13	0.0049	0.022	0.822
rs12480462	20	31065178	T	C	0.31601	216.651	-0.030991	0.00203	1.44012e-52	-0.0207	0.0143	0.1487
rs12480732	20	31191015	T	C	0.257776	587.693	0.054282	0.002188	8.57038e-136	-0.0005	0.0272	0.9845
rs12522498	5	156802019	G	A	0.360634	28.6964	-0.010937	0.001949	2.04998e-08	-0.0293	0.0146	0.0448405
rs12530071	6	2886067	C	T	0.224608	39.0979	-0.014689	0.002241	5.77963e-11	-0.0287	0.0175	0.1005
rs12694733	2	228321982	A	G	0.582142	31.3116	-0.011119	0.001889	4.06996e-09	0.02	0.0135	0.1385
rs12742428	1	67426487	G	A	0.650574	60.9736	-0.016747	0.00203	1.67996e-16	0.0484	0.0139	0.000492006
rs12747432	1	198566554	T	G	0.066638	37.4999	-0.02404	0.003738	1.31e-10	-0.0878	0.0182	1.47299e-06
rs12756133	1	77949824	A	G	0.203774	28.0113	0.01289	0.002324	2.98003e-08	0.0306	0.0197	0.12
rs1283945	6	44572306	C	T	0.975589	29.9756	-0.034748	0.006118	1.38e-08	-0.0699	0.065	0.2822
rs12874404	13	108993494	G	A	0.055525	227.303	-0.064503	0.004124	4.18986e-55	0.0363	0.0457	0.4279
rs12934481	16	10988396	T	G	0.202264	43.984	0.016179	0.002344	5.27959e-12	0.0028	0.0141	0.8442
rs12941356	17	17716531	G	A	0.588457	70.0076	-0.017387	0.001989	2.45019e-18	-0.0049	0.0173	0.7772
rs12993696	2	232272826	G	A	0.241702	35.0845	-0.013558	0.002191	6.32004e-10	-0.0181	0.0151	0.2303
rs13027410	2	128593058	C	A	0.317451	30.7748	0.012109	0.00207	5.01996e-09	-0.0064	0.0174	0.712901
rs13032491	2	161080233	T	C	0.139101	31.9965	0.016018	0.002733	4.71998e-09	-0.0058	0.0164	0.7218
rs13073885	3	119865160	C	T	0.315326	36.0519	0.012652	0.00201	3.16002e-10	-0.0101	0.0201	0.6147
rs13077681	3	39149843	G	T	0.02315	40.4871	0.041426	0.006385	8.99083e-11	0.0529	0.0719	0.4618
rs13094390	3	71817778	G	A	0.115983	46.391	-0.020844	0.002927	1.10994e-12	-0.0163	0.0158	0.3015
rs13167280	5	1280477	A	G	0.128106	32.2128	0.017435	0.002996	6.07002e-09	0.032	0.0362	0.3769
rs13225324	7	106517136	A	G	0.305023	36.2439	0.012802	0.002041	3.69003e-10	-0.0211	0.0139	0.1277
rs13229868	7	6881302	A	G	0.197255	36.8128	0.015633	0.002594	1.73002e-09	-0.0291	0.0351	0.4077
rs13238198	7	49837504	T	C	0.107602	46.7351	-0.021599	0.003013	7.87952e-13	-0.031	0.0326	0.3415
rs13267464	8	6906925	T	C	0.399388	105.008	-0.020483	0.001911	8.9002e-27	-0.0074	0.0141	0.5995
rs13271228	8	116597409	G	T	0.567054	239.603	-0.03058	0.001886	4.35011e-59	0.0011	0.0126	0.9326
rs1335929	1	221136787	C	T	0.570881	70.6676	0.016628	0.001894	1.77011e-18	-0.024	0.013	0.0647396
rs1367153	2	16641675	A	G	0.707555	27.8023	-0.011359	0.002056	3.39e-08	-0.0311	0.0132	0.0186102
rs139271	22	39487595	C	T	0.44222	60.2019	-0.015295	0.001907	1.10994e-15	-0.0173	0.0135	0.2009
rs1400003	2	182961271	T	C	0.212658	27.1347	-0.012475	0.002282	4.70002e-08	0.003	0.0144	0.837
rs141936164	4	103401723	G	A	0.350763	82.6774	-0.018654	0.001964	2.28981e-21	0.0594	0.0151	8.02694e-05
rs1425553	4	185396920	A	G	0.578634	31.3591	-0.011125	0.001905	5.33998e-09	0.0084	0.0119	0.4824
rs143273199	19	45744552	C	T	0.259095	892.211	-0.066784	0.002145	1e-200	-0.0013	0.0235	0.9542
rs146039611	7	92323422	A	G	0.019361	101.017	0.071441	0.007029	3.06973e-24	-0.0989	0.1	0.3226
rs146474125	22	31493622	A	G	0.040528	29.0867	-0.026777	0.004828	2.98999e-08	0.0104	0.0346	0.764499
rs146681239	22	50767407	C	T	0.399438	33.017	-0.011997	0.001999	2.01002e-09	-0.0186	0.0198	0.3474
rs1468488	22	17590744	C	T	0.272855	218.615	0.032537	0.002139	3.3597e-52	-0.0012	0.0152	0.9371
rs147341073	7	92381696	G	A	0.027837	157.405	-0.074659	0.005841	2.25009e-37	0.0242	0.0706	0.7323
rs149007767	7	50370254	T	C	0.16205	740.138	-0.072233	0.002651	1.96789e-163	-0.0309	0.0206	0.1336
rs149110519	6	144385777	T	C	0.036036	201.771	0.074605	0.005093	1.51008e-48	0.1166	0.0997	0.2423
rs149287489	19	54295392	G	A	0.078545	76.1522	-0.031801	0.003703	9.36052e-18	0.0496	0.0437	0.2571
rs149902937	8	74928829	A	G	0.095147	31.5242	-0.018768	0.003291	1.21001e-08	-0.0854	0.0746	0.2524
rs150449635	2	111752151	C	T	0.022455	449.929	0.14024	0.006704	4.24033e-97	-0.1025	0.1192	0.3899
rs1535701	1	93805201	G	T	0.621414	105.899	0.020771	0.001925	4.05976e-27	-0.0287	0.0118	0.0149101
rs1587222	4	79515724	G	A	0.701806	41.7996	0.013851	0.002057	1.71989e-11	-0.0375	0.017	0.02719
rs1594541	17	32654403	C	T	0.195904	40.6213	0.015743	0.002369	3.12033e-11	0.0231	0.018	0.1985
rs1611236	6	29748690	A	G	0.322944	258.547	-0.03374	0.002007	2.27982e-63	-0.1165	0.0131	4.5436e-19
rs16831132	3	159923303	T	C	0.39739	46.0174	-0.013584	0.001931	2.07014e-12	0.003	0.0143	0.8355
rs16939607	8	79013333	A	G	0.146042	82.4616	-0.025208	0.002656	2.42996e-21	-0.0329	0.0283	0.2454
rs16940328	16	86076108	A	G	0.1123	156.004	0.038726	0.003003	5.14991e-38	0.035	0.0262	0.1815
rs16978176	17	72761242	C	T	0.465252	166.608	-0.025359	0.001908	2.89001e-40	-0.0033	0.0149	0.8238
rs17005891	4	83547862	A	G	0.184381	407.029	-0.050963	0.002417	1.15001e-98	0.0185	0.0144	0.2
rs17156536	7	28279488	A	C	0.159358	85.3465	0.024733	0.002577	8.65964e-22	-0.0109	0.0147	0.4594
rs17196752	20	48887268	T	C	0.189945	841.711	-0.072454	0.002408	8.09096e-199	0.014	0.0173	0.4174
rs1749824	10	80923862	A	C	0.432497	33.2883	-0.011909	0.00196	1.26e-09	0.0108	0.0119	0.3613
rs17498743	13	108916149	G	T	0.17382	49.9493	-0.018259	0.002489	2.26986e-13	-0.0068	0.0212	0.748201
rs17544073	7	47451572	T	C	0.449385	32.9268	0.011294	0.001879	1.91999e-09	0.0119	0.012	0.3213
rs17656204	5	149501803	T	C	0.321977	665.472	-0.054151	0.002035	6.77642e-156	-0.0231	0.0166	0.1632
rs17700436	7	17167825	T	C	0.057432	45.8649	-0.028498	0.004027	1.53003e-12	-0.018	0.0447	0.6866
rs17731	10	3821561	A	G	0.373507	49.9855	-0.014337	0.001938	1.45011e-13	0.0167	0.013	0.1997
rs17776203	10	115848372	C	A	0.443406	28.8689	-0.010604	0.001913	3.07001e-08	-0.0114	0.0135	0.3969
rs1781799	10	79697211	T	C	0.612681	30.761	0.011157	0.001931	7.82997e-09	-0.0087	0.0122	0.4764
rs17860428	2	202151400	A	G	0.179529	37.3966	-0.015614	0.002431	1.38998e-10	0.0103	0.0223	0.646501
rs1800973	12	69744014	A	C	0.061915	778.552	0.113424	0.003883	1.64059e-187	0.0322	0.0435	0.4594
rs1822534	3	12266804	G	A	0.394011	239.144	-0.030979	0.001911	4.69029e-59	0.0195	0.0163	0.2318
rs183363123	9	113731746	T	C	0.020836	83.3874	0.062591	0.00662	3.44033e-21	-0.0042	0.0805	0.9584
rs1869365	17	40293865	C	T	0.231166	81.6338	0.020982	0.002226	4.54046e-21	0.0656	0.0141	3.498e-06
rs1885525	11	33904180	A	G	0.506048	43.5483	0.012936	0.001888	7.62079e-12	0.006	0.0128	0.6391
rs1889033	1	53211887	G	A	0.485351	64.4873	-0.015731	0.001863	3.1798e-17	-0.0156	0.0187	0.4022
rs1892548	13	41002641	C	T	0.654819	929.817	-0.062797	0.001987	1e-200	0.0063	0.0137	0.6487
rs1902796	5	161368942	G	A	0.735738	28.2474	-0.011801	0.002127	2.97002e-08	-0.0048	0.0144	0.739701
rs190982	5	88223420	A	G	0.602656	38.4297	-0.012414	0.001944	1.76999e-10	0.0146	0.0159	0.3593
rs1930303	9	114071879	A	G	0.66324	888.714	-0.061771	0.002001	1e-200	0.0154	0.0144	0.2851
rs1933295	1	62107021	G	A	0.776592	98.6298	-0.02438	0.002335	1.7398e-25	-0.0352	0.0191	0.0653793
rs1954735	8	108239325	C	T	0.168423	63.2606	0.020807	0.002504	1.00995e-16	-0.0034	0.0156	0.8267
rs1967309	16	4065583	G	A	0.603077	122.124	-0.022132	0.001924	1.42988e-30	-0.019	0.0139	0.1727
rs1970364	6	113969527	T	C	0.264825	75.2445	0.019264	0.002125	1.32008e-19	0.0076	0.0135	0.5756
rs1976633	3	141650739	G	A	0.834784	37.589	-0.016163	0.002511	1.25e-10	-0.0339	0.0189	0.0722304
rs1992057	10	98427670	A	G	0.431615	37.1992	0.012056	0.001901	2.34002e-10	-0.0043	0.0135	0.7514
rs2013605	18	19726151	T	G	0.102362	31.6491	0.018187	0.003113	5.26999e-09	-0.0014	0.017	0.935
rs2018092	3	185903842	C	T	0.614987	32.8246	-0.01154	0.001922	1.97002e-09	0.01	0.0123	0.4158
rs2038700	14	25461989	C	T	0.394192	398.389	0.039975	0.001919	2.80996e-96	0.015	0.013	0.2473
rs205422	16	28076858	C	T	0.697421	36.023	0.012805	0.002092	9.49008e-10	0.002	0.0185	0.913
rs2063996	14	75820645	C	T	0.625943	31.2882	-0.011333	0.001949	6.19998e-09	-0.0085	0.0137	0.5354
rs2084312	17	72695211	T	C	0.800313	236.363	0.037684	0.002351	8.97016e-58	-0.0073	0.0149	0.626599
rs2106135	7	92299964	T	C	0.018357	51.8684	-0.052526	0.007005	6.75927e-14	-0.0376	0.0254	0.1387
rs2136451	2	64993045	A	G	0.298482	49.354	0.015051	0.002047	1.99986e-13	-0.0162	0.0149	0.2776
rs2184697	10	89851815	G	T	0.292709	46.6176	-0.014711	0.00207	1.22999e-12	-0.0381	0.0207	0.06584
rs2213290	3	46406367	T	C	0.407826	319.214	0.035585	0.001932	1.10994e-75	-0.0167	0.0119	0.1581
rs2228467	3	42906116	C	T	0.061974	1496.16	0.157057	0.003864	1e-200	0.0275	0.0427	0.5199
rs2239630	14	23589349	G	A	0.555952	615.096	0.048843	0.001897	4.67735e-146	0.0022	0.0134	0.8717
rs224111	10	64552010	A	G	0.390158	108.795	-0.020934	0.00192	1.16011e-27	-0.0218	0.0117	0.0615503
rs2253843	9	130313865	G	A	0.278303	35.6846	-0.013064	0.002133	9.3901e-10	0.0034	0.0165	0.8362
rs2273215	6	170586082	A	G	0.458222	77.8877	-0.01813	0.001963	2.72019e-20	-0.0287	0.0121	0.0174201
rs2274664	1	54704629	T	C	0.580335	58.2241	-0.015167	0.001918	2.74979e-15	0.0021	0.0149	0.8895
rs2295481	20	61574727	T	C	0.207397	39.8884	-0.015251	0.002338	7.1499e-11	-0.0112	0.0144	0.4343
rs2302774	17	38183090	T	G	0.382509	144.373	-0.024203	0.001932	5.67937e-36	0.0027	0.0119	0.8198
rs231988	3	172276979	C	T	0.868197	72.6721	0.025769	0.002888	4.79954e-19	0.0114	0.0312	0.7146
rs2327028	20	8140925	T	C	0.474846	32.6159	-0.011197	0.001883	2.80001e-09	-0.0088	0.0131	0.4993
rs2338021	5	71749094	C	T	0.879688	110.762	-0.031703	0.002879	3.63999e-28	0.0192	0.0256	0.4536
rs2371108	3	27757018	T	G	0.38831	27.8968	0.01062	0.001915	3.01002e-08	0.0754	0.0135	2.43703e-08
rs238136	18	3448755	G	A	0.250043	43.8818	-0.014997	0.002226	1.67996e-11	0.057	0.0167	0.000651793
rs2385094	8	126356449	C	T	0.122214	64.0497	-0.023922	0.002877	9.72971e-17	-0.0277	0.0185	0.134
rs2504209	13	28546766	G	A	0.81111	53.852	0.018355	0.002421	3.58014e-14	-0.0241	0.0187	0.1961
rs2535393	12	711662	C	T	0.598517	57.8046	-0.015226	0.001929	3.13979e-15	0.0053	0.0133	0.6896
rs2548257	5	100162317	A	C	0.653021	39.3105	0.012909	0.001966	5.35057e-11	0.0016	0.0123	0.8974
rs2665405	17	57875292	A	G	0.548346	381.122	0.038394	0.001876	5.37032e-93	0.0173	0.0119	0.1456
rs2711981	4	39039258	T	C	0.663087	108.462	-0.0216	0.001986	1.59001e-27	-0.0178	0.014	0.2045
rs2729450	17	28088459	C	T	0.524171	244.296	-0.030635	0.001881	1.35988e-59	0.012	0.012	0.321
rs2734047	3	128292844	G	A	0.635458	1442.35	0.077151	0.001952	1e-200	-0.038	0.0211	0.0721406
rs2734442	12	10600368	A	G	0.875502	200.105	-0.041999	0.002846	2.99985e-49	0.0298	0.0255	0.2435
rs2784250	1	221060393	G	T	0.140201	35.947	-0.016907	0.002685	3.11e-10	-0.0386	0.0199	0.0519804
rs2810883	1	89332165	T	C	0.544768	41.1664	-0.012614	0.001878	1.93999e-11	-0.0019	0.0129	0.8832
rs2817441	6	156938699	T	C	0.279268	98.7803	-0.02173	0.0021	4.66982e-25	0.023	0.0138	0.0964206
rs2834670	21	36280376	G	A	0.176408	109.753	0.026935	0.002965	1.10994e-19	-0.0101	0.0845	0.9048
rs2836220	21	39600499	C	A	0.338458	30.1813	-0.011367	0.001982	1.01e-08	0.0032	0.0149	0.8303
rs284324	1	10724236	A	G	0.495314	107.144	0.02119	0.00197	5.94019e-27	-0.0271	0.0158	0.0872409
rs2846573	18	841779	T	C	0.351779	27.574	-0.010792	0.001972	4.51004e-08	-0.0026	0.0138	0.8531
rs28612496	4	148291438	A	G	0.172531	31.1372	0.014459	0.002482	5.81996e-09	0.0041	0.016	0.7991
rs28723530	4	106426718	A	C	0.134572	28.4712	-0.015308	0.002758	2.93002e-08	-0.0047	0.0173	0.785599
rs2885735	7	949115	G	A	0.82342	28.0794	0.014255	0.002608	4.70999e-08	0.044	0.0575	0.444
rs290243	9	93571337	A	G	0.214516	36.0677	0.014337	0.002274	2.99999e-10	0.0076	0.0138	0.5817
rs2927	6	16758112	C	T	0.580121	69.4958	-0.016559	0.001898	2.84971e-18	-0.0333	0.0169	0.0483304
rs2957873	11	47249294	A	G	0.808507	71.6745	-0.021093	0.002384	9.44061e-19	-0.0425	0.0135	0.00161599
rs2978889	8	6697316	A	G	0.503921	95.013	-0.019138	0.001885	3.43005e-24	0.0004	0.0135	0.9756
rs3012415	6	170489464	T	C	0.822848	57.7255	0.020349	0.002546	1.36994e-15	-0.0088	0.0159	0.5799
rs3014807	1	153368020	T	G	0.118614	66.4112	0.025554	0.002989	1.31009e-17	-0.0134	0.0254	0.5974
rs3027012	1	159174123	T	C	0.182687	123.219	0.028123	0.002424	4.37019e-31	-0.0051	0.0241	0.8326
rs31243	5	75594360	G	A	0.09625	46.0433	-0.022555	0.003179	1.3499e-12	0.0124	0.0175	0.4776
rs3128959	6	33048380	A	G	0.120518	111.962	0.031818	0.00289	3.74024e-28	-0.1749	0.0217	7.31476e-16
rs3177609	18	74071078	C	T	0.077556	72.6862	0.031206	0.003521	8.26038e-19	-0.0582	0.0416	0.1613
rs3184504	12	111884608	C	T	0.517396	575.129	-0.047075	0.001872	1.58125e-139	-0.082	0.0161	3.24496e-07
rs329125	5	133871101	A	C	0.207081	47.2935	-0.016638	0.002346	1.38007e-12	0.0581	0.0141	3.68002e-05
rs333947	1	110470764	A	G	0.150214	180.165	0.036848	0.002635	2.21004e-44	0.0124	0.016	0.4379
rs34097845	17	56358429	T	C	0.05601	556.274	-0.100554	0.00424	2.99226e-124	-0.0317	0.0568	0.5767
rs34236350	2	241568326	T	C	0.182541	148.021	-0.032235	0.002507	8.43918e-38	-0.0314	0.0144	0.0296797
rs34281413	3	136461860	T	C	0.137178	54.8873	-0.021083	0.002706	7.00971e-15	-0.0099	0.0284	0.7286
rs34417629	1	54955589	A	G	0.23399	32.1971	0.013122	0.002203	2.65003e-09	-0.0144	0.0171	0.4011
rs34478611	9	35753898	A	G	0.241781	34.6075	0.013464	0.002185	7.35005e-10	-0.0177	0.0131	0.1778
rs34505104	22	24624609	G	A	0.305345	242.983	-0.033131	0.002083	6.3797e-57	-0.0628	0.0162	0.0001053
rs34600126	20	1597433	T	G	0.217724	88.9103	0.022368	0.002266	6.02976e-23	0.0059	0.0137	0.6665
rs34743120	2	182425330	A	G	0.020053	44.6801	-0.046726	0.00679	6.15035e-12	0.0234	0.0307	0.4463
rs35068491	21	36238307	C	T	0.20924	36.6987	0.014581	0.00235	5.68002e-10	-0.0158	0.0237	0.5044
rs35108724	8	38888285	A	G	0.056937	29.2683	-0.022858	0.004105	2.63003e-08	-0.0744	0.0598	0.2136
rs35979828	12	54685880	T	C	0.070849	145.345	-0.046061	0.003696	1.27997e-35	-0.0121	0.0579	0.8349
rs360017	5	173207353	G	A	0.775236	108.765	-0.024481	0.002251	1.61994e-27	0.0339	0.0237	0.1529
rs36209093	1	110229787	T	C	0.662691	48.0669	-0.014405	0.002267	2.15998e-10	0.0217	0.0798	0.785199
rs3731332	7	92300568	T	C	0.022895	271.898	-0.108009	0.006386	4.00959e-64	-0.0184	0.0708	0.795
rs3761986	6	6680510	C	T	0.394272	36.3818	-0.012146	0.00195	4.88e-10	-0.003	0.0134	0.8223
rs3762281	1	156304782	G	A	0.505158	44.2227	0.013022	0.001864	2.9703e-12	-0.0058	0.0114	0.6102
rs3789062	2	111917317	T	C	0.245372	77.7702	-0.020082	0.002179	3.22033e-20	0.0218	0.0146	0.1358
rs3795503	1	180905694	T	C	0.314513	80.2644	-0.01889	0.002034	1.67996e-20	-0.0163	0.0139	0.2414
rs3859570	19	18510925	C	T	0.424757	181.275	-0.027849	0.001998	3.97009e-44	-0.0377	0.0134	0.00472498
rs391023	16	85927814	T	C	0.366325	1395.1	-0.075903	0.001942	1e-200	-0.0298	0.0136	0.0281002
rs41268099	1	41328644	A	G	0.110855	86.7743	0.029048	0.002986	2.47002e-22	0.005	0.0333	0.881
rs41313381	1	79411968	A	C	0.030485	56.7939	0.043019	0.005345	8.84912e-16	-0.0498	0.0822	0.5445
rs413141	19	6675989	G	A	0.862523	228.955	0.043013	0.002764	1.42004e-54	-0.0369	0.0152	0.0150501
rs41381344	9	130608946	A	G	0.036862	29.6022	0.029528	0.005259	2.01999e-08	-0.0371	0.0519	0.4753
rs4142441	20	42839620	G	A	0.151573	128.704	0.031012	0.002648	1.22011e-31	-0.006	0.0177	0.735401
rs41552812	6	32632689	T	C	0.06205	294.737	-0.071828	0.005094	4.10015e-45	-0.2725	0.0869	0.00172001
rs4269828	1	235257838	G	A	0.560056	38.3159	0.012209	0.001915	1.88999e-10	-0.0125	0.0155	0.4207
rs4335411	1	249191706	A	G	0.762473	54.8347	-0.017413	0.002412	5.51061e-13	0.001	0.0329	0.9757
rs4365101	12	108707583	A	G	0.068386	47.6354	-0.026771	0.003761	1.13999e-12	0.0116	0.027	0.6671
rs4385425	7	50307334	G	A	0.323914	826.582	-0.060104	0.001999	1.27938e-198	-0.0358	0.0118	0.00239999
rs445611	5	35396119	G	A	0.844726	35.0479	0.016004	0.002607	8.58005e-10	-0.0018	0.0151	0.9076
rs4462758	2	182045054	A	G	0.750205	210.717	-0.032903	0.002155	1.42988e-52	0.0043	0.0142	0.7615
rs4566648	4	84159219	G	T	0.342027	151.454	-0.025396	0.001975	8.13954e-38	0.0028	0.0139	0.8434
rs4577206	19	47545719	T	C	0.88902	40.4727	-0.020765	0.003177	6.4998e-11	-0.0329	0.0336	0.3278
rs4626924	1	234909298	T	C	0.551005	86.6527	-0.018347	0.00191	8.19974e-22	0.0138	0.0144	0.335
rs4658231	1	92041502	G	A	0.24867	49.7963	-0.016005	0.002181	2.22998e-13	-0.0046	0.0158	0.769501
rs4669869	2	12898460	C	T	0.44511	106.482	0.020401	0.001889	3.76011e-27	0.0399	0.0145	0.00581996
rs4712652	6	22078615	A	G	0.579923	57.4452	0.015034	0.001898	2.49e-15	-0.0279	0.0152	0.06615
rs4721764	7	2578455	A	G	0.209536	42.1431	0.015617	0.00233	2.11982e-11	0.0292	0.0257	0.2555
rs47341	22	43560763	T	C	0.396	220.114	0.031081	0.001997	1.46016e-54	0.0031	0.0211	0.8817
rs4737009	8	41630405	A	G	0.235763	44.3678	0.015384	0.002209	3.44033e-12	-0.0168	0.0143	0.24
rs475616	10	30496905	G	A	0.65632	58.0342	0.01572	0.00199	2.9703e-15	-0.0116	0.0143	0.4182
rs4763944	12	13357972	A	G	0.204423	28.9984	0.013087	0.002322	1.76999e-08	-0.0256	0.0147	0.0824195
rs4810832	20	47226433	A	G	0.325034	36.6346	0.012663	0.002027	4.34e-10	-0.0326	0.0138	0.0184302
rs4813619	20	2815715	T	G	0.510832	70.8299	0.016505	0.001902	4.24033e-18	0.0208	0.0159	0.1924
rs4871844	8	22879734	C	T	0.343089	56.513	0.015503	0.00201	1.26999e-14	-0.0047	0.0141	0.7387
rs4886615	15	75131661	G	A	0.724425	74.6492	-0.018957	0.00212	4.10015e-19	-0.0001	0.0126	0.9918
rs4905043	14	93550009	A	G	0.399537	79.8435	0.018703	0.002008	1.31009e-20	0.0092	0.0135	0.4952
rs4907230	2	96855241	A	G	0.323539	55.3381	0.015584	0.002002	7.23936e-15	-0.0114	0.015	0.4469
rs4970966	1	150584103	T	G	0.222433	951.153	-0.072638	0.002252	1e-200	0.0203	0.0161	0.2068
rs4983387	14	105268228	A	G	0.899135	32.6675	0.019449	0.003249	2.19999e-09	0.0324	0.0172	0.0594196
rs4987353	1	169666987	A	G	0.310381	106.976	-0.021886	0.002015	1.93019e-27	0.007	0.0178	0.696299
rs505922	9	136149229	C	T	0.319386	433.644	-0.043731	0.002	5.7544e-106	-0.0125	0.0117	0.2883
rs55684236	1	44080009	A	G	0.348464	31.4875	0.01153	0.001956	3.89e-09	-0.0167	0.0144	0.2452
rs55860328	13	114897534	A	G	0.682365	42.1415	-0.01367	0.002053	2.88005e-11	-0.0268	0.0145	0.0654003
rs56058420	4	185237116	G	A	0.356231	32.7914	0.01173	0.001975	2.95999e-09	0.0022	0.0159	0.8884
rs56344893	19	44282529	A	C	0.372987	480.009	-0.044337	0.00195	2.11836e-114	-0.0044	0.015	0.767201
rs571497	19	7827830	A	G	0.154612	107.74	-0.028174	0.002628	8.93923e-27	-0.038	0.0285	0.1823
rs57221391	21	16583936	G	T	0.07144	34.4672	-0.022337	0.003693	1.51001e-09	-0.0171	0.0172	0.3198
rs573790	11	59855385	C	T	0.613652	63.888	-0.016093	0.001947	1.48013e-16	0.0031	0.0134	0.82
rs58011825	3	123104279	C	A	0.137161	41.6035	0.018373	0.002728	1.69005e-11	-0.0085	0.0152	0.5767
rs58814158	13	110820255	G	T	0.15736	76.4785	-0.023512	0.002622	3.23966e-19	0.0121	0.0167	0.4713
rs59295685	2	137008098	T	C	0.173015	59.8596	-0.020043	0.002487	7.98914e-16	0.0111	0.0142	0.4326
rs6044081	20	16513342	G	A	0.758074	28.7511	0.012275	0.002186	2e-08	0.0205	0.0146	0.1596
rs6055955	20	8604181	T	C	0.508474	218.559	-0.028986	0.001876	8.71967e-54	-0.0149	0.0131	0.2549
rs60695341	15	51010271	T	C	0.197081	54.453	-0.018162	0.00235	1.13999e-14	-0.0603	0.0142	2.02698e-05
rs60699901	13	92009193	C	T	0.118119	50.3147	0.021517	0.002926	2.02023e-13	0.0135	0.0178	0.4468
rs61165644	1	244487940	G	A	0.14078	87.9734	-0.026402	0.002716	2.59e-22	0.0086	0.0155	0.578801
rs6120950	20	30225070	T	C	0.202811	63.19	-0.019355	0.002341	1.45011e-16	0.0136	0.0245	0.579499
rs61985545	14	60040825	A	G	0.495161	34.3579	-0.01149	0.001887	1.17999e-09	0.015	0.0148	0.3105
rs62011334	15	63837491	G	A	0.355185	34.0177	0.011932	0.00199	2.1e-09	0.0099	0.0193	0.6059
rs62018159	15	40397421	A	G	0.209149	38.6965	0.015004	0.002338	1.42001e-10	0.0518	0.0251	0.0388401
rs62054807	17	43915497	T	C	0.294764	87.3903	0.020073	0.002064	2.45019e-22	0.0051	0.0147	0.7264
rs62057793	17	25856325	A	G	0.111608	39.2685	-0.019484	0.002995	8.00018e-11	-0.042	0.0323	0.1935
rs62143205	19	54325353	A	G	0.104321	319.911	-0.057574	0.003245	2.18022e-70	-0.0109	0.0454	0.8102
rs62176784	2	169744551	G	A	0.319489	115.726	0.02263	0.002002	1.35988e-29	-0.0236	0.0137	0.0838803
rs62261974	3	107296969	G	A	0.183464	42.9056	-0.016569	0.002414	7.00971e-12	0.0097	0.0204	0.635
rs62454420	7	27191804	G	A	0.070245	82.9236	-0.034885	0.003675	2.39001e-21	-0.0014	0.0177	0.9385
rs62470670	7	114651694	G	A	0.092471	47.6659	-0.023333	0.00323	5.30029e-13	0.0102	0.0178	0.5654
rs62491927	7	149172894	A	C	0.256754	33.6086	-0.012993	0.002145	1.42001e-09	-0.0049	0.0181	0.7855
rs62501136	8	23089429	A	G	0.221444	75.5608	0.020496	0.002268	1.71989e-19	0.0181	0.0279	0.516
rs62502392	8	27190945	A	G	0.143097	40.9467	-0.017907	0.00267	2.08018e-11	0.0117	0.0302	0.6974
rs62513343	8	116859921	T	C	0.142064	28.9199	-0.015097	0.002695	2.17e-08	0.0511	0.0301	0.0895798
rs628615	1	23685408	C	T	0.112511	29.9954	-0.016969	0.002951	9.1601e-09	0.0466	0.0201	0.0203301
rs628965	20	3649713	G	A	0.630893	38.7751	-0.012645	0.001982	1.84001e-10	-0.0159	0.0137	0.2471
rs6429432	1	236107241	C	A	0.891513	640.903	-0.079652	0.002993	6.29506e-156	0.0606	0.0323	0.0602199
rs6429438	1	243987674	G	A	0.886382	45.5874	0.02083	0.002957	1.93019e-12	-0.013	0.0164	0.4282
rs6434817	2	196914283	G	A	0.718131	28.339	0.0116	0.002071	2.17e-08	-0.0132	0.0139	0.3437
rs644492	6	53444319	G	A	0.195876	66.1866	-0.020069	0.002358	1.83992e-17	0.0048	0.0146	0.743401
rs6470759	8	130702280	A	G	0.588502	83.2396	-0.018194	0.001932	5.03965e-21	-0.0173	0.0149	0.2479
rs647137	2	31463850	A	G	0.697455	92.3674	0.020504	0.002031	6.26037e-24	-0.0012	0.0152	0.9361
rs6493575	15	53013475	T	C	0.395673	37.0074	-0.01218	0.00191	1.85999e-10	-0.0032	0.0129	0.8016
rs6512627	20	48967591	A	G	0.19363	366.796	-0.047438	0.002378	1.83021e-88	0.0261	0.0146	0.0742198
rs6545873	2	61733012	C	T	0.610495	58.4016	-0.015343	0.001915	1.18005e-15	-0.0123	0.0118	0.2993
rs6579771	5	149482262	T	C	0.268553	232.049	0.033644	0.002115	6.13056e-57	0.0243	0.0165	0.1403
rs6581124	12	57545756	A	G	0.24468	31.3595	-0.012765	0.002214	8.40001e-09	0.0195	0.018	0.2784
rs6591578	11	60158649	A	G	0.633592	115.847	0.021869	0.001941	2.03002e-29	0.0089	0.0136	0.5146
rs662333	11	121578945	A	G	0.779527	34.0817	-0.01382	0.002263	1.05e-09	0.0026	0.0195	0.8927
rs6664626	1	66128239	T	G	0.142992	41.7506	0.018875	0.002862	4.38026e-11	-0.0467	0.0303	0.1232
rs6687430	1	10633245	A	G	0.54337	36.6067	0.011892	0.001876	2.41002e-10	-0.0152	0.0141	0.2812
rs6696074	1	225962690	T	C	0.562926	85.9971	0.018322	0.00192	1.49005e-21	-0.0009	0.0147	0.951
rs67224956	1	118154575	C	T	0.170315	106.568	0.026909	0.002479	2.01002e-27	0.0249	0.0183	0.1735
rs6736362	2	219115108	T	C	0.559146	126.237	0.022174	0.001885	6.4506e-32	0.0238	0.0115	0.0384503
rs6740847	2	182308352	G	A	0.562078	4181.29	0.127269	0.001885	1e-200	0.0092	0.0133	0.4903
rs6745920	2	102145661	C	T	0.619377	39.6186	0.012709	0.001997	2.01999e-10	0.0003	0.0146	0.9836
rs6753534	2	27752871	T	C	0.562248	42.7824	0.012908	0.001889	8.58025e-12	0.0003	0.0119	0.9812
rs6772164	3	196078149	A	C	0.358647	29.167	-0.011543	0.002024	1.21001e-08	0.0296	0.0179	0.0990399
rs6796	7	6502367	C	T	0.274261	428.626	0.045504	0.002116	1.65959e-102	0.0056	0.0138	0.6836
rs6800122	3	141249398	T	C	0.399684	118.491	-0.021775	0.001911	4.75007e-30	0.0164	0.0118	0.1664
rs6856799	4	38081983	C	T	0.315049	27.7424	-0.011101	0.002017	3.80996e-08	-0.0112	0.0138	0.4185
rs6869021	5	111039017	T	C	0.313259	64.1409	-0.016905	0.002017	5.47016e-17	0.0152	0.0202	0.452101
rs6883116	5	179230321	C	T	0.417349	82.0637	-0.017985	0.001921	8.20918e-21	0.0013	0.0144	0.9279
rs695113	11	128562098	T	C	0.696592	97.8949	0.021098	0.002054	1.03992e-24	0.0275	0.0123	0.0258
rs7030655	9	114490538	T	G	0.308549	89.8238	0.020088	0.002019	2.66011e-23	0.0076	0.0134	0.570401
rs706819	12	52315923	C	T	0.738253	68.2283	0.018421	0.002154	1.29003e-17	-0.0259	0.0155	0.0947698
rs707793	6	10520009	C	T	0.531284	238.927	-0.030323	0.001881	2.1301e-58	0.0103	0.0157	0.5121
rs7095778	10	111929369	G	A	0.091164	36.0136	-0.020412	0.003252	3.56e-10	-0.0666	0.0256	0.0092081
rs7097656	10	82250831	C	T	0.794776	69.0927	0.020177	0.002312	2.80027e-18	-0.0623	0.0181	0.000558097
rs7111769	11	88023721	C	A	0.074664	61.299	-0.029162	0.003669	1.99022e-15	-0.0154	0.0362	0.670199
rs7120300	11	8823493	T	C	0.734901	59.9603	-0.017176	0.002124	6.41062e-16	0.023	0.0134	0.0861509
rs71331613	3	128553952	A	C	0.036301	90.2681	-0.049775	0.005022	3.98016e-23	0.1702	0.0674	0.0116001
rs71368117	17	27329227	C	T	0.086908	46.0515	-0.023586	0.003497	1.58016e-11	0.0577	0.0556	0.2991
rs7180079	15	64629873	G	A	0.876937	397.99	0.059435	0.00287	3.41036e-95	-0.0248	0.0195	0.2024
rs7180804	15	80259074	A	G	0.256783	1196.7	-0.077442	0.002141	1e-200	0.0099	0.0155	0.522701
rs7185007	16	30927509	T	C	0.240169	53.2302	-0.016721	0.002191	2.39994e-14	0.0522	0.0157	0.000880096
rs718515	18	43856297	A	G	0.552238	102.591	-0.019941	0.001891	5.65979e-26	0.0226	0.0186	0.2225
rs7196129	16	30471109	C	T	0.530279	162.652	0.025016	0.001905	2.45019e-39	-0.0153	0.0152	0.3168
rs723585	4	55503194	G	A	0.483425	71.2947	-0.016542	0.00187	9.42975e-19	-0.0398	0.012	0.0009438
rs7249692	19	19670688	C	T	0.670676	68.3471	-0.017222	0.002004	8.8308e-18	-0.0409	0.0149	0.00600399
rs72673751	8	106578940	C	T	0.189986	44.0016	-0.016555	0.002389	4.35011e-12	-0.0027	0.0155	0.8626
rs72675573	1	56636881	T	C	0.366495	61.7555	0.015967	0.001937	1.75995e-16	-0.0111	0.0133	0.4015
rs72720206	4	146105777	A	G	0.326922	60.1181	-0.016183	0.001998	5.81969e-16	-0.0086	0.0149	0.5644
rs72743796	15	80679076	A	G	0.030784	51.6844	0.040748	0.005471	9.91973e-14	0.0815	0.0648	0.2087
rs72759267	9	126971204	T	C	0.158886	63.6883	0.021443	0.002644	5.36043e-16	0.0038	0.021	0.8564
rs72790862	10	44880260	C	T	0.307082	91.3884	-0.020289	0.002032	1.91999e-23	0.0015	0.0168	0.9288
rs72805138	16	85858558	A	G	0.090934	75.3004	0.029548	0.003399	3.69999e-18	0.0428	0.0189	0.02362
rs72836307	2	111776154	T	C	0.156407	230.002	-0.040906	0.002579	1.36994e-56	0.0039	0.0169	0.8196
rs72970406	18	33119155	G	A	0.087376	28.5733	-0.018533	0.00335	3.23996e-08	-0.0279	0.037	0.450199
rs72987040	19	3251116	A	C	0.124193	69.6711	-0.024778	0.002838	2.71019e-18	-0.0069	0.0232	0.7652
rs73067080	12	21388829	C	T	0.160101	34.6711	-0.015721	0.002549	7.11001e-10	-0.0037	0.0133	0.7799
rs7308348	12	122225420	C	T	0.182113	36.7422	0.015377	0.002468	4.78002e-10	0.0236	0.0231	0.3069
rs73142138	7	65347962	G	A	0.399541	40.74	0.012783	0.001915	2.5698e-11	-0.0006	0.0131	0.9637
rs731707	16	85980968	C	T	0.489214	578.106	0.04713	0.001913	5.30884e-134	-0.0132	0.0131	0.3137
rs73201961	12	116830960	C	A	0.089234	62.5888	0.027169	0.003286	1.44012e-16	0.0281	0.0201	0.161
rs73217470	13	72513420	G	A	0.046722	195.097	0.064788	0.004478	2.11009e-47	0.0263	0.0545	0.6296
rs73467599	15	99088453	C	T	0.199459	56.7559	0.018458	0.002363	5.94977e-15	0.0371	0.0145	0.0103901
rs73784287	6	160980401	G	A	0.14927	31.6973	0.015482	0.002645	4.93003e-09	0.0144	0.0281	0.6072
rs73809166	4	36305937	C	T	0.023149	50.9327	0.046464	0.006392	3.78007e-13	-0.0136	0.0581	0.8155
rs739241	22	50052921	A	G	0.606788	81.3914	0.018082	0.001948	1.71989e-20	-0.0284	0.012	0.0176799
rs74233809	10	104913940	C	T	0.080602	56.9893	-0.02715	0.003444	3.33964e-15	-0.0126	0.0161	0.4334
rs745570	17	77781725	G	A	0.513574	47.0049	0.014068	0.001948	5.38022e-13	-0.0111	0.0134	0.4089
rs745822	18	48142822	G	T	0.375667	65.7118	0.016402	0.001942	3.16009e-17	-0.0091	0.0133	0.4964
rs74735005	5	57202727	C	T	0.206468	49.2651	-0.016977	0.002327	3.13979e-13	-0.0011	0.0166	0.9454
rs74765249	1	31194784	T	C	0.281465	34.2963	0.012761	0.002093	1.12001e-09	-0.0062	0.018	0.7304
rs7516138	1	9711642	G	A	0.391091	126.824	-0.022592	0.00193	1.31009e-31	-0.022	0.0159	0.1662
rs7524046	1	9307033	A	G	0.251336	42.0412	0.014654	0.002156	1.10994e-11	-0.0069	0.0142	0.628901
rs7569084	2	65656969	T	C	0.583833	192.06	0.027559	0.001895	7.39946e-48	0.0832	0.0134	4.89396e-10
rs7574456	2	136890059	T	C	0.739962	324.231	-0.040256	0.002125	5.19996e-80	0.0087	0.0174	0.618399
rs7593080	2	86145787	T	C	0.574099	28.9918	0.010661	0.001892	1.79999e-08	-0.0128	0.0134	0.3398
rs761841	6	131114386	C	T	0.576839	38.0618	0.012242	0.001903	1.31e-10	0.0032	0.0136	0.8119
rs7620353	3	150947555	T	C	0.823086	30.8051	0.014253	0.002453	6.42007e-09	0.0054	0.0156	0.730801
rs7633965	3	168864643	C	A	0.929301	42.7797	0.025005	0.003657	8.35026e-12	-0.0008	0.0164	0.9612
rs76427287	19	837190	C	T	0.254121	109.537	0.024864	0.002345	3.04018e-26	0.002	0.0478	0.966
rs77733744	13	52344004	A	G	0.171887	29.1095	-0.014026	0.002496	1.96002e-08	0.0091	0.0171	0.5942
rs7776054	6	135418916	G	A	0.260831	288.875	-0.037905	0.002128	6.08976e-71	-0.0283	0.0125	0.0237099
rs7785014	7	137881690	C	T	0.670805	146.909	-0.025276	0.002005	2.03986e-36	-0.0183	0.0166	0.2704
rs7786376	7	73042614	G	A	0.275978	31.9275	0.012376	0.002112	4.72999e-09	-0.0102	0.018	0.5709
rs7787179	7	143081833	G	A	0.206875	74.0364	0.020818	0.002322	3.30979e-19	0.0066	0.024	0.782099
rs7803075	7	130742066	G	A	0.735284	41.744	-0.014372	0.002148	2.27982e-11	0.012	0.0167	0.4726
rs78218855	2	43556575	T	C	0.068442	32.0501	0.021951	0.003688	2.72998e-09	-0.0266	0.0299	0.3741
rs7824937	8	61392724	G	A	0.368567	75.7257	0.01766	0.001942	1.02991e-19	0.0407	0.013	0.00173301
rs7826487	8	6880925	G	A	0.115769	179.072	-0.040998	0.002967	2.1702e-43	-0.0098	0.02	0.623
rs7836456	8	11829175	G	T	0.514396	53.957	-0.015046	0.00195	1.26009e-14	0.0024	0.0197	0.9049
rs7836786	8	121006826	A	G	0.814951	27.5955	-0.013244	0.002419	4.45995e-08	-0.0332	0.0144	0.0210102
rs7861055	9	38197033	G	A	0.487561	51.5423	-0.014062	0.00187	5.65979e-14	0.002	0.0117	0.8659
rs7919533	10	73525525	C	T	0.487915	107.988	0.02038	0.00191	1.54989e-26	-0.0226	0.0135	0.0937303
rs79407714	19	33745290	A	G	0.030003	115.279	-0.064354	0.005795	1.27997e-28	0.2883	0.09	0.001348
rs79446921	9	91652798	A	G	0.053807	27.8019	-0.022879	0.004141	3.38003e-08	-0.0044	0.0447	0.9216
rs7971382	12	1079129	A	G	0.373961	33.4515	0.011735	0.001983	3.34003e-09	0.0452	0.0309	0.1438
rs7975680	12	101864287	C	A	0.60413	39.3829	0.012577	0.001978	2.12002e-10	-0.0006	0.014	0.9674
rs798563	7	2757867	C	A	0.297123	67.1937	0.017561	0.00208	3.22998e-17	0.0089	0.0132	0.4967
rs79894332	6	44591721	A	G	0.10046	218.697	-0.048205	0.003116	6.29941e-54	-0.0041	0.0336	0.9036
rs79939614	19	3386359	T	C	0.645986	28.8635	0.011503	0.002104	4.70002e-08	0.0167	0.0174	0.3354
rs80027325	5	150613352	C	T	0.034837	30.9173	-0.029748	0.005137	7.19996e-09	-0.0069	0.0556	0.9014
rs8049116	16	4150530	T	C	0.118269	57.4948	0.022989	0.002903	2.52e-15	-0.0296	0.0148	0.0454297
rs8207	2	170493863	G	A	0.26667	37.2308	0.013527	0.002103	1.29e-10	0.0169	0.0204	0.4071
rs869785	3	24347800	C	T	0.669622	68.315	-0.017204	0.001981	3.97009e-18	0.0191	0.0147	0.1956
rs871134	4	7044380	T	C	0.571095	372.218	0.038297	0.001915	7.05992e-89	-0.0024	0.0133	0.8584
rs907612	11	1874221	T	C	0.380435	245.855	-0.033053	0.002022	5.19039e-60	-0.0146	0.0141	0.3001
rs915125	6	82463376	T	C	0.282198	241.343	0.033833	0.002086	4.3401e-59	0.0095	0.0143	0.5068
rs919217	12	108875738	C	T	0.148898	28.1952	-0.014617	0.002646	3.38003e-08	0.0418	0.0271	0.1224
rs9295484	6	20838445	T	G	0.955853	35.9438	-0.028574	0.004614	6.1e-10	-0.0401	0.0398	0.3127
rs932641	20	38567137	A	G	0.251475	35.9489	-0.01353	0.002174	4.98999e-10	-0.0012	0.0217	0.9574
rs932905	20	48796131	A	G	0.28178	93.1525	0.021032	0.002083	6.10942e-24	0.0183	0.0152	0.2285
rs9375150	6	122887555	G	T	0.446815	87.3673	-0.018406	0.001886	1.83992e-22	-0.0171	0.013	0.1876
rs9379077	6	7167170	G	A	0.200867	136.813	0.02858	0.00233	1.46016e-34	0.0122	0.0132	0.3567
rs9390460	6	147694334	C	T	0.53796	36.1714	0.011811	0.001874	3.01002e-10	0.0001	0.0138	0.9914
rs9410425	9	91562311	A	G	0.324599	205.756	-0.030029	0.001994	3.22998e-51	0.0053	0.0131	0.684
rs9480737	6	107442277	G	A	0.321131	106.758	-0.021684	0.002003	2.73968e-27	0.0237	0.0174	0.1724
rs9494573	6	137135004	C	T	0.588851	61.7461	-0.015656	0.001905	2.18022e-16	0.0076	0.0129	0.5553
rs9526475	13	48964748	C	T	0.727988	31.3304	-0.012315	0.002103	4.90004e-09	0.0082	0.0136	0.545801
rs9532580	13	41244260	C	T	0.263677	159.836	-0.028091	0.002128	9.72076e-40	0.0188	0.0141	0.1843
rs954954	18	60902328	C	A	0.105169	82.2521	-0.028982	0.003072	4.19952e-21	-0.0152	0.0186	0.4137
rs9555596	13	110011839	C	T	0.383331	129.592	0.022922	0.001929	1.54989e-32	-0.021	0.0133	0.1137
rs9637714	4	57731446	C	T	0.289005	56.8365	-0.016305	0.002084	5.42001e-15	0.0282	0.0136	0.0386403
rs9734613	11	46249863	G	A	0.963842	30.1084	0.028777	0.00505	1.24e-08	-0.0921	0.0519	0.0760099
rs9783374	11	2340619	C	T	0.849046	58.3931	0.020919	0.002683	6.6896e-15	0.0192	0.0143	0.1799
rs9787298	1	204276040	C	A	0.210661	44.5079	-0.016032	0.00229	2.66011e-12	0.0093	0.0194	0.634
rs9809116	3	72397279	G	A	0.408841	76.4323	0.01741	0.00191	8.20918e-20	0.0158	0.0133	0.2359
rs9815073	3	188115682	A	C	0.345844	111.737	-0.021799	0.002061	4.16006e-26	-0.0069	0.0143	0.631899
rs9898876	17	7526962	T	G	0.197491	51.1198	0.017631	0.002367	9.89008e-14	-0.0011	0.0148	0.9424
rs9915112	17	2007826	G	A	0.203142	119.108	-0.026556	0.002328	4.21017e-30	0.0132	0.0153	0.3886
rs9943753	12	109840940	G	A	0.627675	44.2694	0.013507	0.001953	4.78961e-12	0.016	0.0132	0.2242
rs9963693	18	45599257	C	T	0.260621	35.6094	0.013323	0.002145	5.39002e-10	0.0172	0.018	0.3392

## Sheet: S4
Table S4. Details of instrumental variables for eosinophil counts on RA
SNP	chromosome	Position	effect_allele	other_allele	Effect allele frequency	F statistic	Effect on eosinophil counts			Effect on RA
							Beta	SE	P value	Beta	SE	P value
rs1004870	1	42370787	T	C	0.588952	157.474	0.026184	0.002014	1.26999e-38	-0.004	0.0129	0.756599
rs10059018	5	110501604	T	G	0.200806	83.061	-0.023358	0.00247	3.37987e-21	-0.0037	0.0192	0.8481
rs10062687	5	10624866	G	T	0.232866	98.7966	0.024145	0.002349	9.47109e-25	0.0224	0.0214	0.2964
rs10100356	8	130626164	A	G	0.227209	30.0035	-0.013422	0.002387	1.90999e-08	0.0127	0.0128	0.3178
rs10165678	2	30446568	A	G	0.757518	37.522	-0.014675	0.002302	1.89998e-10	0.0623	0.0124	5.23396e-07
rs10174238	2	191973034	A	G	0.765591	29.8206	0.013265	0.002402	3.40997e-08	-0.1186	0.0137	3.93097e-18
rs10195713	2	158520905	T	C	0.864395	68.8002	0.02494	0.002947	2.73968e-17	-0.0402	0.0333	0.2277
rs10208293	2	102966310	A	G	0.286689	1208.28	-0.078905	0.002186	1e-200	0.0174	0.0136	0.2017
rs10243429	7	101788854	C	T	0.29026	56.0637	0.016938	0.002182	8.82064e-15	-0.0163	0.0212	0.4431
rs10275896	7	26858395	C	T	0.24411	33.2011	-0.013773	0.002304	2.32001e-09	-0.0268	0.0154	0.0812194
rs1036332	1	199012478	C	A	0.737405	196.419	-0.032696	0.002257	1.6099e-47	-0.007	0.0154	0.6477
rs1037674	7	50217850	T	G	0.292292	34.1408	0.013204	0.002188	1.63001e-09	-0.0161	0.013	0.2137
rs1047891	2	211540507	A	C	0.315457	58.8528	0.016967	0.002127	1.54989e-15	-0.0528	0.0164	0.001327
rs1057258	2	234115629	T	C	0.178094	142.907	-0.032126	0.002589	2.52e-35	0.0347	0.015	0.0209002
rs1059091	11	309127	G	A	0.321344	233.841	0.033841	0.002141	3.08035e-56	0.0399	0.0192	0.03766
rs10745763	12	96811386	T	G	0.423316	41.9997	0.01349	0.002018	2.40991e-11	0.0205	0.0138	0.1378
rs10777378	12	92518680	A	G	0.535724	119.057	-0.022488	0.001989	1.27997e-29	-0.0024	0.0132	0.8543
rs10782957	1	93763896	T	C	0.621606	112.637	0.022538	0.002042	2.80996e-28	-0.0287	0.0118	0.01461
rs10876550	12	54712308	A	G	0.559198	44.3645	0.013811	0.001998	4.9204e-12	0.0077	0.0134	0.566301
rs10900595	1	204511602	A	C	0.713282	46.392	0.015482	0.002189	1.59001e-12	-0.0093	0.0129	0.47
rs10930337	2	169695031	T	C	0.284759	41.7206	0.01471	0.002192	2.03002e-11	-0.0245	0.0139	0.0776801
rs1099448	1	173231898	T	C	0.466357	73.9766	0.017702	0.001998	8.31955e-19	0.0622	0.0118	1.21801e-07
rs11024646	11	2955929	T	C	0.218739	47.3169	0.017085	0.002411	1.45011e-12	0.0408	0.0197	0.0380496
rs11071559	15	61069988	T	C	0.13051	53.0495	-0.0222	0.002945	4.93969e-14	-0.0095	0.0171	0.578599
rs11079340	17	56271060	C	T	0.321638	31.1627	0.012271	0.002121	7.48997e-09	-0.012	0.0178	0.4983
rs11088236	21	34416187	T	C	0.453012	78.8575	0.018316	0.001998	5.17011e-20	-0.0101	0.0132	0.4464
rs11120043	1	213020779	T	C	0.608251	27.8623	0.011114	0.002036	4.93003e-08	-0.0122	0.013	0.3491
rs111759324	1	101652522	T	C	0.110759	172.978	-0.043024	0.00316	3.55959e-42	-0.0205	0.024	0.3928
rs1120275	16	48598737	G	T	0.3108	115.745	-0.023893	0.002142	7.53009e-29	-0.0337	0.0169	0.0467197
rs11204682	1	150595537	T	G	0.223016	280.358	-0.041331	0.002388	4.8899e-67	0.0285	0.0182	0.1174
rs112255429	3	127786822	A	G	0.016576	32.9536	-0.046211	0.007975	7.05001e-09	-0.0463	0.1057	0.661301
rs11255507	10	8109615	G	T	0.17824	56.6703	0.020196	0.00261	1.05003e-14	0.0369	0.0158	0.0195501
rs113496608	6	138161666	A	G	0.030304	56.063	-0.044847	0.005802	1.13006e-14	0.3197	0.0324	6.61302e-23
rs113542380	2	43464818	A	G	0.075059	47.3301	-0.026862	0.003797	1.54989e-12	0.0435	0.0306	0.1549
rs113859409	14	94422198	A	G	0.039661	31.1104	-0.029345	0.00537	4.74996e-08	-0.0343	0.0686	0.617101
rs114152720	21	36434894	A	G	0.030153	36.4548	-0.036252	0.005897	8.07997e-10	-0.058	0.0598	0.3313
rs11495865	2	242788528	A	G	0.086693	55.5139	0.028355	0.003673	1.21004e-14	-0.0156	0.0336	0.6428
rs11555542	14	94417531	C	T	0.062749	226.776	0.06384	0.004108	2.11982e-54	-0.0088	0.0919	0.9234
rs115647629	12	111811903	A	G	0.026499	110.757	-0.067273	0.006524	6.6896e-25	0.0017	0.0309	0.9559
rs115697464	3	128175328	C	T	0.015017	59.3811	-0.065055	0.008158	1.6099e-15	-0.0915	0.0791	0.2473
rs11628569	14	103190362	G	A	0.289982	53.7398	-0.016588	0.002198	4.70002e-14	0.0085	0.015	0.5687
rs11648292	16	4462897	A	C	0.693342	34.2723	-0.013036	0.002158	1.59001e-09	0.0304	0.0144	0.0347096
rs11684770	2	71281496	G	A	0.270352	40.8046	-0.014768	0.002222	3.10027e-11	0.0152	0.0161	0.3451
rs11695281	2	28686568	T	C	0.514407	124.865	-0.022977	0.00198	4.08978e-31	-0.0243	0.0135	0.0729206
rs11701475	21	16931347	C	T	0.22262	36.4782	0.014907	0.002442	1.06001e-09	-0.0182	0.0188	0.3345
rs11702918	22	17594623	T	C	0.102562	43.4793	-0.022316	0.00328	1.05999e-11	0.0502	0.034	0.1402
rs1170439	16	68608511	C	T	0.779264	82.5001	0.022511	0.002403	7.85959e-21	-0.0183	0.0143	0.1995
rs117068593	14	93118229	T	C	0.190092	99.1711	-0.026091	0.002543	1.17004e-24	-0.0486	0.0275	0.0773393
rs117481629	19	40192953	C	T	0.027904	32.5163	0.035585	0.00617	8.24992e-09	-0.1136	0.0754	0.1319
rs117577334	17	2836247	A	G	0.14402	35.1715	0.017343	0.002915	2.74998e-09	-0.0083	0.0326	0.7985
rs1178016	20	2996497	T	C	0.495413	30.4418	0.011342	0.001987	1.17001e-08	0.0157	0.0154	0.3069
rs11786536	8	129000416	A	G	0.164896	92.9861	-0.026746	0.002705	5.10975e-23	-0.0824	0.0202	4.33002e-05
rs117955557	19	45755368	T	G	0.256399	167.01	-0.030385	0.002277	1.44012e-40	-0.0019	0.0233	0.9347
rs117961539	8	144989466	A	G	0.039583	34.2266	-0.03098	0.0052	2.63003e-09	0.0116	0.1335	0.9307
rs118013485	19	33726577	A	G	0.06696	66.9159	-0.033602	0.004068	1.53993e-16	-0.0468	0.0437	0.2839
rs11869228	17	57800358	T	C	0.840958	53.5495	0.020575	0.002712	3.44985e-14	-0.0184	0.0242	0.4481
rs11886928	2	74258529	G	T	0.30847	41.8814	-0.014387	0.00214	1.85994e-11	-0.042	0.0167	0.0120901
rs11888323	2	98577882	G	A	0.778072	48.8537	-0.01729	0.002383	4.18023e-13	-0.0441	0.0179	0.01366
rs11890306	2	28691488	T	C	0.423414	38.4486	0.012913	0.002026	1.90999e-10	0.0031	0.015	0.8366
rs11931711	4	153291513	T	C	0.282445	71.1235	0.019253	0.002213	3.48017e-18	0.0249	0.0135	0.0650399
rs12100034	13	114956773	A	G	0.359122	63.3035	-0.017045	0.002079	2.60016e-16	0.0127	0.0156	0.4141
rs12154498	7	92223518	C	A	0.854434	124.957	-0.032542	0.002817	7.76068e-31	-0.106	0.0259	4.21502e-05
rs121564	16	20717360	T	G	0.270023	51.2989	-0.016564	0.002233	1.26009e-13	-0.0163	0.0137	0.2321
rs12208103	6	107442431	T	C	0.378399	210.344	-0.030736	0.002069	6.82967e-50	-0.0093	0.0168	0.5772
rs12209219	6	557686	C	T	0.474823	150.673	-0.025341	0.001998	8.13018e-37	0.0271	0.0137	0.0473097
rs12408934	1	65423447	A	G	0.10259	148.675	-0.041319	0.00328	2.35993e-36	-0.0659	0.0267	0.01367
rs12487980	3	71760041	A	C	0.633844	34.5333	0.012539	0.002073	1.5e-09	-0.0005	0.0136	0.9709
rs12515180	5	131785684	T	C	0.425948	1205.79	-0.072098	0.002004	1e-200	-0.0238	0.0157	0.1309
rs12530946	7	148887942	G	A	0.613323	410.724	0.042755	0.002044	3.99025e-97	-0.0262	0.0167	0.1171
rs12540285	7	150312474	G	A	0.22062	34.8814	0.014646	0.002396	1.01e-09	-0.0171	0.0162	0.2937
rs12545733	8	22957003	C	T	0.703401	186.415	-0.030733	0.002188	8.9002e-45	-0.0368	0.0149	0.0137899
rs1257192	2	134991024	G	A	0.812097	30.6706	0.014595	0.002535	8.81008e-09	0.0101	0.0161	0.532299
rs1265564	12	111708458	C	A	0.442517	1493.89	0.080073	0.002035	1e-200	0.0601	0.0159	0.000161202
rs12681644	8	119972974	T	C	0.211927	59.8369	-0.019435	0.002427	1.22999e-15	-0.0062	0.0127	0.626299
rs12705849	7	112782556	A	G	0.406896	96.9364	-0.020577	0.002021	2.54976e-24	0.0105	0.0204	0.608199
rs12820863	12	4318723	T	C	0.351578	108.587	0.022466	0.002142	1.07004e-25	0.0063	0.0156	0.688101
rs12827988	12	9130287	G	A	0.456703	59.1457	-0.015853	0.001987	1.57e-15	0.0074	0.0118	0.532
rs12861824	13	31079184	C	T	0.275439	83.1169	-0.020977	0.002402	2.59e-18	0.0393	0.042	0.3494
rs12878610	14	73389048	C	T	0.475864	41.1159	-0.013183	0.001994	3.95003e-11	0.001	0.0138	0.9436
rs12882281	14	21431304	C	T	0.238599	31.872	-0.0136	0.00235	7.37004e-09	-0.0174	0.0147	0.2343
rs12941068	17	17737857	A	G	0.285851	37.2797	-0.013905	0.002272	9.59003e-10	-0.0077	0.0389	0.842
rs1296535	14	69297986	T	C	0.777485	59.1283	-0.019052	0.002417	3.34965e-15	0.0056	0.0186	0.760901
rs13073683	3	25393837	C	T	0.399148	55.2144	0.015579	0.002021	1.32008e-14	-0.0047	0.0141	0.7374
rs13105682	4	102702364	G	T	0.059685	37.698	-0.026611	0.00433	8.21997e-10	-0.0755	0.0442	0.0873494
rs13120371	4	139092719	G	A	0.327238	49.8075	0.015459	0.002118	2.99985e-13	0.0126	0.0134	0.3487
rs13138355	4	83545976	T	C	0.185539	431.164	-0.054823	0.002551	2.34963e-102	0.0183	0.0144	0.2046
rs13139941	4	7071741	G	A	0.802896	28.687	-0.01384	0.002491	2.84001e-08	-0.0131	0.015	0.3793
rs13207791	6	143249749	G	A	0.088551	50.2903	0.025659	0.003539	4.30031e-13	-0.032	0.0444	0.4707
rs1323650	10	6033049	T	G	0.680787	37.903	-0.013614	0.002151	2.53e-10	-0.0239	0.0148	0.1066
rs13511	15	86284817	C	T	0.57742	61.9102	-0.016355	0.002009	4.12952e-16	0.0018	0.0124	0.8863
rs1353286	3	27772014	G	T	0.453022	96.1652	0.020226	0.00199	3.0903e-24	0.0829	0.0128	1.014e-10
rs1365623	4	175486022	T	C	0.37246	29.9713	0.011627	0.00206	1.71002e-08	-0.0002	0.0142	0.9861
rs139640694	5	109938754	G	A	0.092902	49.3785	0.024854	0.003415	3.53997e-13	0.0238	0.0239	0.3191
rs1406449	2	148495285	C	T	0.461666	34.9151	-0.012188	0.001986	8.69e-10	0.0226	0.0117	0.0539598
rs1427499	2	145400317	G	A	0.710269	67.5483	0.018666	0.002183	1.29987e-17	-0.0438	0.0151	0.00375803
rs145947882	17	41809207	C	A	0.0263	87.2496	-0.059933	0.006329	2.97989e-21	-0.0456	0.1032	0.6583
rs14713	19	2714666	A	G	0.20454	28.4628	-0.013594	0.002464	3.52996e-08	-0.0144	0.0153	0.3479
rs1471816	12	94145120	A	G	0.503325	28.229	0.010911	0.001985	3.94003e-08	-0.0149	0.0156	0.3408
rs149110519	6	144385777	T	C	0.035905	47.9269	0.038205	0.005388	1.38995e-12	0.1166	0.0997	0.2423
rs150640087	7	50444152	T	G	0.016244	150.086	0.099543	0.008004	1.80011e-35	0.1814	0.0812	0.0255399
rs1516527	3	148609704	C	T	0.951148	45.9151	-0.032276	0.004596	2.25009e-12	0.0224	0.0316	0.4785
rs152197	5	131461341	T	C	0.175499	343.052	0.049978	0.002605	5.48025e-82	0.0458	0.0137	0.000847091
rs159963	1	8504421	A	C	0.581974	86.2329	0.01933	0.002017	9.88098e-22	0.0227	0.0152	0.1356
rs1611236	6	29748690	A	G	0.322915	380.787	-0.042947	0.002125	8.34065e-91	-0.1165	0.0131	4.5436e-19
rs1672753	3	3221430	T	C	0.811014	44.4224	-0.01748	0.002545	6.74062e-12	0.0093	0.0231	0.6863
rs1684578	16	57069650	T	G	0.415559	61.4951	0.016362	0.002017	5.14991e-16	0.0119	0.0159	0.4554
rs16956811	16	57444002	G	T	0.080686	60.6027	-0.029348	0.003685	1.74985e-15	0.0662	0.0355	0.0620397
rs17061503	13	41246758	A	G	0.307403	254.274	0.035528	0.002159	8.04081e-61	0.0246	0.0138	0.0756798
rs17175830	16	88558164	A	G	0.237656	177.65	0.032179	0.002365	4.13048e-42	0.0138	0.0166	0.4064
rs17293632	15	67442596	T	C	0.236264	150.054	0.02962	0.002337	8.92072e-37	0.0683	0.0169	5.43901e-05
rs17482472	10	44859618	A	G	0.098902	83.5392	-0.031481	0.003346	5.33949e-21	0.0055	0.0212	0.7941
rs17668272	1	198623842	T	G	0.117796	171.094	-0.041656	0.003072	7.47997e-42	-0.0982	0.0259	0.000147299
rs17682575	2	43152304	T	C	0.201301	47.4935	-0.017647	0.002487	1.33015e-12	0.0077	0.0241	0.750601
rs17849501	1	183542323	T	C	0.052001	33.4582	-0.026789	0.004469	2.1e-09	0.1021	0.0532	0.0550199
rs1800692	12	6442346	G	A	0.58754	74.5859	-0.018051	0.002039	8.92072e-19	0.0128	0.012	0.2863
rs180506	17	68274205	A	G	0.776272	87.0789	-0.02299	0.002385	5.81969e-22	0.0097	0.0136	0.4754
rs1828803	4	2689449	A	C	0.392417	38.6096	0.013079	0.002033	1.28e-10	-0.0573	0.0117	1.096e-06
rs201798	13	50954721	A	G	0.614944	91.5123	0.020184	0.002044	5.70953e-23	0.0123	0.0131	0.3499
rs2025489	6	87814959	G	A	0.526005	58.8091	0.015769	0.00199	2.41991e-15	0.0115	0.0129	0.3713
rs2043293	19	19751456	A	C	0.825801	30.1265	-0.014881	0.002619	1.36e-08	-0.0084	0.0166	0.6132
rs2053927	19	52280983	T	G	0.80327	31.1966	-0.014448	0.002521	1.02e-08	-0.0233	0.0253	0.3572
rs2089979	3	196501413	G	A	0.415851	51.2181	-0.014931	0.002013	1.24997e-13	-0.0113	0.0135	0.4027
rs2095044	9	6192796	C	T	0.742759	1601.8	-0.093857	0.002265	1e-200	0.0037	0.0193	0.846
rs214080	11	17299762	G	A	0.579931	38.3718	0.012908	0.002009	1.37e-10	0.0042	0.0131	0.749899
rs2182885	13	99855124	A	G	0.605228	157.109	0.026326	0.00203	2.05022e-38	0.0483	0.0119	5.16797e-05
rs2223043	21	16438793	G	A	0.306981	75.5896	0.019382	0.002295	3.22998e-17	-0.0256	0.0164	0.1192
rs2228467	3	42906116	C	T	0.061584	212.022	0.062272	0.004111	8.8308e-52	0.0275	0.0427	0.5199
rs2242193	1	154995503	A	G	0.421302	34.7649	0.012279	0.002018	1.2e-09	-0.0454	0.0151	0.00266999
rs2253427	20	1552430	C	T	0.778112	30.9951	-0.013805	0.002397	8.68001e-09	-0.0077	0.0136	0.573499
rs2255531	12	121414915	A	G	0.350975	57.8946	-0.016385	0.002079	3.39e-15	-0.0154	0.0117	0.1886
rs2282718	1	25241056	A	G	0.37278	28.7817	-0.011422	0.002078	3.95003e-08	-0.0274	0.0125	0.0284597
rs2399441	3	112587012	C	T	0.350554	76.8844	-0.018868	0.002069	8.07979e-20	0.0133	0.0132	0.3133
rs2419313	10	111750851	A	G	0.142533	49.8043	-0.020727	0.002869	5.20955e-13	-0.054	0.0152	0.000387302
rs2431097	5	159890885	T	C	0.485547	53.3184	0.015023	0.001999	5.94977e-14	0.0156	0.0124	0.2092
rs244689	5	133422816	G	A	0.876598	46.1543	-0.02124	0.00303	2.4598e-12	-0.0876	0.0144	1.30401e-09
rs2497318	10	94432000	T	C	0.442619	208.366	-0.029864	0.00202	1.9602e-49	0.0125	0.0138	0.3637
rs2502995	1	24199290	C	T	0.57046	110.355	0.021853	0.002002	1.05999e-27	-0.0048	0.0141	0.735301
rs2505521	10	43804617	T	C	0.829154	30.8345	-0.015171	0.002675	1.45001e-08	-0.0125	0.0156	0.4245
rs2566133	4	39022515	C	T	0.583621	47.4574	-0.014365	0.002015	1.05999e-12	-0.0179	0.0131	0.1731
rs2568928	5	127487603	G	A	0.756846	40.4423	0.015221	0.002308	4.38026e-11	0.0152	0.0143	0.2887
rs2579506	2	97207321	A	G	0.386176	505.902	0.047465	0.002032	1.1695e-120	0.0061	0.0131	0.6405
rs2646438	10	8565675	A	G	0.565689	97.8781	-0.020516	0.002001	1.20005e-24	-0.0062	0.0141	0.659601
rs2683913	3	112171587	G	A	0.826856	30.8604	-0.015075	0.002618	8.68001e-09	0.0212	0.0264	0.4229
rs2713548	2	227156662	T	C	0.632646	34.4039	0.012505	0.002046	1.02e-09	-0.0234	0.017	0.1677
rs2788211	6	697500	C	T	0.81734	36.3015	0.016029	0.002573	4.79005e-10	-0.0167	0.0157	0.2862
rs2807740	10	28784483	T	C	0.76966	209.915	0.035325	0.002358	1.05003e-50	-0.0119	0.0208	0.5672
rs28362902	15	74712178	A	G	0.132809	30.0267	0.016579	0.002935	1.66001e-08	-0.003	0.0147	0.8375
rs2838317	21	44991791	C	A	0.550072	38.6931	0.012853	0.001994	1.2e-10	-0.005	0.0126	0.6899
rs28383314	6	32587213	C	T	0.624131	844.831	0.061635	0.002048	6.38263e-199	0.4348	0.0145	4.67735e-198
rs2847266	18	12773338	T	C	0.716855	39.9463	-0.014442	0.002242	1.22e-10	-0.0997	0.0148	1.72703e-11
rs28532037	12	123883406	A	G	0.906507	70.5526	-0.029653	0.003416	4.18986e-18	0.0449	0.0159	0.00485702
rs2894401	6	35408959	G	A	0.705252	82.9565	-0.020541	0.002187	6.16027e-21	0.0225	0.0139	0.1061
rs290430	20	52675648	T	C	0.344859	31.2058	-0.012081	0.002095	8.30998e-09	-0.0008	0.0131	0.9504
rs2920505	3	12335081	A	G	0.601796	199.816	-0.029644	0.002019	9.46891e-49	0.0245	0.0131	0.0609298
rs2942062	3	112305130	G	A	0.937362	28.6611	-0.022708	0.004079	2.65003e-08	-0.0057	0.025	0.8198
rs295	8	19816238	C	A	0.235064	42.9502	0.015869	0.002337	1.16011e-11	-0.0012	0.014	0.9312
rs295273	9	86466968	A	G	0.255616	76.2113	0.020579	0.002274	1.50003e-19	0.0197	0.0151	0.1917
rs2979489	8	30280833	A	G	0.741697	34.299	0.013752	0.002266	1.32999e-09	-0.0643	0.0166	0.0001104
rs2992333	10	26727454	A	G	0.598657	264.03	-0.034153	0.002028	1.3499e-63	-0.0512	0.0163	0.001695
rs301162	16	85810647	G	A	0.853049	81.2498	0.026139	0.002803	1.16011e-20	-0.0051	0.0144	0.7224
rs3024971	12	57493727	G	T	0.107204	146.978	-0.040232	0.003209	5.03965e-36	-0.0321	0.0277	0.246
rs3093023	6	167534290	A	G	0.43381	37.4048	0.012677	0.001998	2.27002e-10	0.1453	0.0115	9.71852e-37
rs3096309	16	89431603	T	C	0.824069	30.1263	0.014823	0.002608	1.36e-08	0.0051	0.0176	0.7716
rs3110791	7	135367828	C	T	0.623422	52.8741	0.015409	0.002059	7.49031e-14	0.0028	0.0157	0.8578
rs3218148	1	23851787	A	G	0.539783	73.0385	-0.017678	0.001991	7.07946e-19	0.0201	0.0155	0.1949
rs33982662	9	139324737	A	C	0.285267	80.7672	0.020435	0.002192	1.18987e-20	-0.0544	0.0151	0.000327499
rs34173062	8	145158607	A	G	0.072995	188.917	0.054559	0.004091	1.54989e-40	-0.0716	0.2725	0.792899
rs34210653	17	4535314	A	G	0.020746	594.087	-0.175565	0.006973	8.10961e-140	-0.2359	0.1903	0.2152
rs34212866	15	43702964	G	A	0.220743	66.0211	0.020115	0.002401	5.73984e-17	-0.0197	0.0253	0.4346
rs34290285	2	242698640	A	G	0.257132	381.011	-0.045886	0.002267	4.73042e-91	0.0341	0.0258	0.1864
rs34439695	11	33901483	T	C	0.035263	46.4594	-0.037944	0.005456	3.67029e-12	0.0007	0.02	0.9717
rs34448954	1	161168189	T	C	0.106374	57.4474	-0.025253	0.003211	3.8699e-15	-0.0072	0.0248	0.7724
rs34466956	19	3353622	T	C	0.5676	42.4982	-0.01354	0.002029	2.60016e-11	-0.0094	0.0192	0.6257
rs34495	5	98265807	T	G	0.304172	78.5363	-0.01983	0.002155	3.67029e-20	-0.0252	0.0184	0.1694
rs34505104	22	24624609	G	A	0.306171	137.571	-0.026127	0.00216	1.22011e-33	-0.0628	0.0162	0.0001053
rs346835	2	8438693	T	C	0.328293	148.743	-0.02669	0.002104	7.54918e-37	-0.0157	0.0144	0.2754
rs350836	19	4080516	T	C	0.709927	57.793	-0.017201	0.002205	6.41062e-15	-0.0218	0.0239	0.3633
rs35249183	1	12099345	G	A	0.099837	136.089	0.039991	0.003364	1.46016e-32	0.031	0.0434	0.4752
rs35409523	2	213908457	A	G	0.075881	166.641	0.050096	0.003754	1.42988e-40	-0.0078	0.0185	0.6734
rs35850753	17	7578671	T	C	0.019768	34.8995	0.043576	0.007273	2.13998e-09	0.0242	0.0689	0.7249
rs36084354	19	1079959	A	G	0.091843	162.396	-0.045367	0.003441	1.17004e-39	-0.0046	0.0485	0.9236
rs3742704	14	88477882	C	A	0.091601	29.8622	0.01948	0.003441	1.54e-08	0.0236	0.0175	0.177
rs3747869	10	73520632	C	A	0.90083	33.2062	0.019825	0.003316	2.30999e-09	0.0334	0.0185	0.07027
rs3756374	5	142517601	T	G	0.119107	28.3769	0.016911	0.00307	3.70997e-08	-0.0014	0.015	0.927
rs3759332	12	6491078	C	T	0.390595	32.0876	-0.011935	0.002064	7.53998e-09	-0.0134	0.0189	0.4783
rs3785356	16	27349168	T	C	0.298035	180.288	0.030168	0.00218	1.69981e-43	-0.0052	0.0134	0.699401
rs3786586	19	16495287	G	A	0.154646	125.991	0.031904	0.00275	4.41977e-31	0.0685	0.0202	0.000691099
rs3790163	20	10647951	G	A	0.792407	36.3322	-0.015292	0.002521	1.34999e-09	-0.0137	0.0196	0.4853
rs3812206	6	16700098	T	C	0.300301	29.6135	-0.012238	0.002181	2.07e-08	0.0006	0.0151	0.969
rs3823536	7	128579666	A	G	0.467209	74.819	-0.017818	0.001986	3.16009e-19	0.1014	0.0125	4.9705e-16
rs3824867	11	47468569	G	A	0.712364	54.7393	0.016826	0.002193	1.77011e-14	-0.0025	0.0136	0.8546
rs3846855	6	33555877	A	G	0.182937	112.494	0.028194	0.002567	5.00956e-28	0.0398	0.0139	0.00411898
rs397187	17	8784759	C	T	0.429693	34.9777	-0.012281	0.002022	1.28e-09	0.0002	0.015	0.988
rs4074672	3	183730295	T	C	0.369285	46.4161	0.014516	0.00205	1.48013e-12	0.0161	0.0119	0.1771
rs410867	19	16427111	G	A	0.216683	568.96	-0.059414	0.00241	4.12098e-134	-0.1014	0.0241	2.64302e-05
rs412884	19	40219449	C	T	0.672171	695.251	0.057634	0.002109	2.2182e-164	-0.0014	0.0131	0.9167
rs41313381	1	79411968	A	C	0.030679	70.5234	0.050131	0.005645	7.05018e-19	-0.0498	0.0822	0.5445
rs4148757	1	229693846	C	A	0.210055	46.0949	-0.017147	0.002441	2.23975e-12	-0.017	0.0172	0.3224
rs4240624	8	9184231	A	G	0.909011	32.5459	-0.020391	0.003453	3.62001e-09	-0.022	0.0261	0.4004
rs4243951	11	9856524	G	A	0.755956	33.7443	-0.013907	0.00232	2.1e-09	0.0533	0.0158	0.000752506
rs4280242	16	2830482	T	C	0.754112	190.157	-0.032913	0.002318	1.02991e-45	-0.026	0.0183	0.1551
rs4310436	1	39489221	A	G	0.119611	35.2464	0.018785	0.003065	9.14998e-10	-0.005	0.0148	0.7381
rs4366169	9	16911638	C	A	0.310424	30.9886	0.012354	0.002145	8.70001e-09	-0.0143	0.0126	0.2583
rs4409785	11	95311422	C	T	0.172343	36.4382	0.016435	0.00263	4.25001e-10	0.0982	0.017	7.84802e-09
rs4618204	3	101281534	C	T	0.443836	76.6202	0.018183	0.002001	1.08993e-19	-0.0097	0.0135	0.473301
rs466547	9	4834034	G	A	0.857978	42.0811	0.019109	0.002846	1.94984e-11	-0.0277	0.0283	0.3274
rs4675190	2	228320192	T	C	0.591061	31.0692	-0.011666	0.002017	7.57007e-09	0.017	0.0136	0.211
rs4703589	5	72097351	C	T	0.532652	49.3112	0.014451	0.001983	3.25987e-13	-0.0317	0.0119	0.00788098
rs4703730	5	76549688	T	C	0.516976	60.7163	-0.016026	0.001984	6.91035e-16	-0.0376	0.0127	0.00319198
rs4722171	7	22785717	G	A	0.592101	170.197	-0.027253	0.002019	1.83021e-41	0.0017	0.0159	0.9158
rs473739	11	64147919	G	T	0.31889	39.6239	-0.013882	0.002128	7.06968e-11	0.0306	0.0149	0.0404697
rs4739140	8	79753010	T	C	0.611355	47.4897	-0.014554	0.002057	1.53003e-12	0.006	0.0136	0.658999
rs4849748	2	112228828	C	T	0.266942	37.6629	-0.014362	0.002511	1.09001e-08	0.1293	0.0756	0.0870001
rs4857909	3	128300468	G	A	0.87972	1464.17	0.120719	0.003053	1e-200	0.0379	0.0156	0.0147798
rs4908835	1	9357460	C	T	0.161355	47.2393	0.019184	0.002719	1.80011e-12	-0.0065	0.0304	0.8297
rs4931002	12	32143169	A	C	0.779279	75.9857	-0.02158	0.002388	1.72982e-19	0.0216	0.0174	0.2149
rs495149	10	89795523	T	C	0.164184	76.7098	0.024275	0.002674	1.15001e-19	0.0019	0.0204	0.9273
rs496475	9	113638236	G	T	0.387008	276.061	0.035017	0.002033	1.83021e-66	-0.0256	0.013	0.0483905
rs520461	11	126047425	G	A	0.2218	30.9443	-0.013748	0.00239	9.08009e-09	0.0151	0.0139	0.2772
rs526369	6	106803105	G	A	0.143107	41.9721	0.018996	0.002863	3.39e-11	0.1066	0.0227	2.52203e-06
rs556063	1	111318291	G	A	0.573536	37.9114	0.012802	0.002003	1.68e-10	-0.0024	0.0128	0.8494
rs55868524	17	7170665	A	G	0.605887	39.1528	0.013148	0.002031	9.9106e-11	-0.0171	0.0133	0.2007
rs55879743	7	75470364	T	C	0.066369	354.715	0.077662	0.004051	7.06968e-82	-0.0867	0.0447	0.0523094
rs55955211	22	50656109	C	A	0.07362	63.5087	0.031363	0.003822	2.41991e-16	-0.0857	0.0821	0.2962
rs56179563	7	129685597	A	G	0.389076	71.9061	0.017858	0.002055	3.8699e-18	-0.0029	0.0187	0.8758
rs56195338	7	8107922	A	G	0.057715	46.3619	-0.030068	0.004266	1.88018e-12	0.0273	0.0418	0.513499
rs56330463	5	148200011	C	T	0.55326	365.746	0.039484	0.002008	5.38022e-86	-0.0048	0.0148	0.745799
rs574183	8	95973816	G	A	0.388961	42.9155	-0.013813	0.002036	1.20005e-11	-0.0285	0.0151	0.0588505
rs5747308	22	18133500	C	A	0.504517	57.5211	0.015575	0.001987	4.81948e-15	-0.0017	0.015	0.9091
rs57633475	18	46469650	G	A	0.121715	61.6157	-0.02465	0.003048	6.36063e-16	-0.0389	0.0159	0.01424
rs58745116	17	33803592	A	G	0.391451	52.0914	-0.015201	0.002034	8.20918e-14	0.0059	0.0173	0.7346
rs58833930	11	2325997	T	C	0.112968	51.7792	-0.023363	0.003139	1.02991e-13	-0.0023	0.035	0.9469
rs60175411	22	37311858	A	G	0.166741	116.673	-0.029781	0.002681	1.24997e-28	-0.047	0.0153	0.00218298
rs60600003	7	37382465	G	T	0.100334	157.663	0.042906	0.003317	3.05e-38	0.0937	0.0251	0.0001902
rs60646393	5	135224755	A	G	0.065569	33.5811	-0.024038	0.004027	2.45002e-09	-0.0099	0.0309	0.748101
rs6103572	20	42657862	C	T	0.729098	108.232	-0.024061	0.002237	5.95937e-27	0.0135	0.0136	0.3182
rs6141755	20	31163565	T	G	0.236009	48.3698	-0.016817	0.002348	8.30042e-13	-0.0225	0.0146	0.1238
rs61798836	1	92013622	C	T	0.17025	28.2965	0.014532	0.002639	3.74999e-08	0.024	0.0152	0.1139
rs62005030	15	60725339	T	C	0.123915	28.3889	-0.016605	0.003028	4.26e-08	0.0309	0.0249	0.2132
rs62006172	15	38904527	A	G	0.041969	53.7373	-0.037536	0.004973	4.61955e-14	-0.0849	0.0475	0.0741293
rs62011287	15	63791228	G	A	0.344259	34.4817	-0.01269	0.002091	1.31999e-09	0.0299	0.021	0.1557
rs62061733	17	44018399	G	A	0.229432	174.962	-0.032296	0.002364	1.91999e-42	-0.0112	0.0189	0.552901
rs62086903	17	66016006	C	T	0.231992	156.141	0.030422	0.00238	2.26986e-37	-0.0882	0.022	6.23405e-05
rs62105489	2	8757326	T	C	0.052894	43.4683	-0.030245	0.004452	1.13006e-11	0.0213	0.0688	0.757201
rs62117160	19	45232161	A	G	0.045256	92.7657	-0.047573	0.00477	2.14981e-23	-0.0811	0.0552	0.142
rs62183994	2	204614872	T	C	0.050879	33.089	0.026904	0.004517	2.65003e-09	0.1354	0.0339	6.59007e-05
rs62308111	4	57738491	T	G	0.221457	38.6386	0.015386	0.0024	1.5e-10	-0.0458	0.0153	0.00274499
rs62408224	6	90955995	G	A	0.350368	384.377	-0.042179	0.002073	5.68984e-92	0.0308	0.0153	0.0441001
rs62473720	7	77254547	G	A	0.317118	41.5977	0.014247	0.002136	2.63998e-11	-0.0168	0.0225	0.4554
rs62539154	8	48677930	A	G	0.097259	62.8201	0.027464	0.003402	7.19946e-16	-0.0392	0.0364	0.281
rs634534	11	65665256	G	A	0.542475	254.698	0.032917	0.001998	5.83042e-61	0.0101	0.014	0.4699
rs637064	11	108140909	T	C	0.556128	137.734	0.024251	0.001994	5.43e-34	0.004	0.0129	0.753701
rs6496717	15	91181567	T	C	0.759996	61.5907	0.018867	0.00232	4.41977e-16	-0.0294	0.0129	0.0225902
rs6556313	5	176792491	G	A	0.332338	79.7668	0.019467	0.002102	2.16023e-20	0.0345	0.0122	0.00474002
rs6573020	14	55871452	T	C	0.433436	98.6104	0.020574	0.002019	2.30994e-24	0.006	0.0118	0.6122
rs66735324	5	86298649	G	A	0.220762	31.0576	-0.013812	0.002386	7.29995e-09	-0.0564	0.0237	0.0170098
rs6731125	2	182308836	C	T	0.564761	68.5732	0.017166	0.002002	1.03992e-17	0.0099	0.0134	0.4615
rs6741307	2	196998315	T	C	0.639529	39.4839	0.014022	0.002144	6.31975e-11	-0.0043	0.0163	0.7914
rs6750754	2	213830187	G	T	0.264203	754.386	-0.063977	0.002243	8.35603e-179	-0.0041	0.0125	0.7438
rs6787336	3	3153194	A	G	0.287462	256.038	0.036335	0.002238	3.29003e-59	-0.0107	0.0184	0.5598
rs6904506	6	245096	C	T	0.088477	208.719	-0.05238	0.003544	2.25009e-49	0.0183	0.0162	0.2584
rs6924350	6	31339556	C	A	0.18447	355.437	0.050023	0.002537	1.75995e-86	-0.0031	0.013	0.8098
rs6924387	6	137082948	G	A	0.410173	63.6895	0.016659	0.002027	2.18978e-16	-0.0075	0.013	0.5623
rs6930635	6	395634	C	T	0.078494	96.7235	-0.037712	0.003739	6.82967e-24	0.0575	0.0243	0.01798
rs6956283	7	98756597	T	C	0.732752	45.6683	-0.01568	0.002237	2.48028e-12	-0.0062	0.0148	0.674401
rs6971710	7	3140173	A	G	0.201035	122.252	0.028325	0.002475	2.74979e-30	0.0437	0.0156	0.00517202
rs6979947	7	157005863	G	A	0.266399	32.3211	0.013224	0.002242	3.74999e-09	-0.0019	0.0134	0.8884
rs6986109	8	81286298	T	G	0.704331	53.6887	-0.016486	0.002181	4.24033e-14	-0.0579	0.0135	1.82499e-05
rs6989099	8	66898262	C	T	0.317295	64.8345	-0.017763	0.002133	8.58025e-17	-0.0351	0.0142	0.0134999
rs699664	2	85780536	T	C	0.329576	51.2148	-0.015655	0.002102	1e-13	-0.0019	0.0137	0.8903
rs6999452	8	106397116	A	G	0.517717	31.95	0.011632	0.001991	5.33003e-09	-0.0112	0.0135	0.407
rs7009579	8	81064734	G	A	0.428946	34.5992	-0.012203	0.002006	1.22e-09	0.0013	0.0143	0.925
rs7026022	9	102562216	C	A	0.377752	32.5413	0.012099	0.002045	3.38003e-09	0.0185	0.0126	0.1423
rs7080536	10	115348046	A	G	0.043176	74.5974	-0.043694	0.004952	1.17004e-18	0.0815	0.0501	0.1039
rs708776	1	226923505	T	G	0.940532	37.9162	0.026773	0.004244	2.90998e-10	0.0225	0.0427	0.598199
rs7123726	11	118694547	C	T	0.210494	45.0952	0.016914	0.002436	3.95003e-12	-0.0928	0.0146	2.04e-10
rs7141943	14	25438250	G	A	0.394677	57.0278	0.015879	0.002038	7.00003e-15	0.0132	0.013	0.3095
rs71429414	13	42945821	A	G	0.196207	51.6157	-0.018575	0.002496	1.02991e-13	0.0267	0.0145	0.0661607
rs71508968	10	65253869	A	G	0.025836	31.3429	0.036234	0.006364	1.28e-08	-0.0125	0.1117	0.9108
rs7158239	14	65520616	A	G	0.395176	54.892	0.01556	0.002037	2.27982e-14	0.0106	0.013	0.4149
rs71628184	1	160596935	T	C	0.094165	36.3189	0.021187	0.003449	8.31994e-10	0.0785	0.033	0.0172799
rs7173571	15	41712807	C	T	0.526604	46.2086	0.013979	0.001993	2.39994e-12	-0.0021	0.0127	0.8714
rs7215391	17	64232022	T	C	0.257019	29.0857	-0.012672	0.002272	2.49e-08	0.0212	0.0157	0.1755
rs7220649	17	76331757	T	C	0.043218	30.9581	-0.028223	0.004951	1.23001e-08	0.0758	0.032	0.0178599
rs725613	16	11169683	G	T	0.355982	488.554	-0.047446	0.002071	4.77529e-116	-0.008	0.0129	0.536801
rs7257	15	80191343	A	G	0.567153	262.805	0.033603	0.002002	3.59998e-63	-0.0091	0.0132	0.4884
rs7267752	20	17755245	C	T	0.083489	30.7929	0.020618	0.003599	1.03999e-08	0.0163	0.0287	0.569
rs72695582	9	6633664	A	G	0.02972	68.638	-0.050092	0.005908	2.39994e-17	0.0357	0.0613	0.5608
rs72766638	9	136931778	A	C	0.164331	76.9919	-0.024311	0.002673	9.94031e-20	0.013	0.0209	0.5325
rs72800841	16	31014247	A	G	0.249931	44.436	-0.015808	0.002293	5.62989e-12	-0.0109	0.0183	0.552
rs72834751	10	64559465	T	C	0.01273	61.3621	-0.071743	0.009325	1.50003e-14	0.0521	0.0988	0.597901
rs72987040	19	3251116	A	C	0.126171	48.9377	-0.021632	0.00298	4.07005e-13	-0.0069	0.0232	0.7652
rs73046033	3	171527955	G	T	0.116838	45.4634	-0.021552	0.003092	3.29003e-12	-0.0167	0.0338	0.6223
rs73086541	7	20376103	A	C	0.395121	31.5065	-0.011789	0.002035	7.07001e-09	0.0057	0.0132	0.667999
rs73118830	7	50764948	C	T	0.08553	63.9909	-0.029368	0.003538	1.07994e-16	-0.0025	0.0256	0.9228
rs73205140	3	128309545	C	T	0.104781	123.137	0.037235	0.003255	2.91005e-30	0.0397	0.0227	0.0806102
rs73232881	4	38664131	C	T	0.213178	723.52	0.067388	0.002418	8.22243e-171	0.046	0.0187	0.0141101
rs73238201	3	142204728	T	C	0.179352	37.9447	-0.016486	0.002573	1.51999e-10	0.0096	0.0179	0.593
rs73272842	5	150453888	A	G	0.122779	65.6761	-0.025354	0.003019	4.83949e-17	0.0416	0.0151	0.00590799
rs7327960	13	74682892	C	T	0.826621	42.3932	0.017659	0.002629	1.90985e-11	0.0553	0.0211	0.008931
rs73322872	20	62694105	T	C	0.241917	36.8389	0.014569	0.002327	3.91003e-10	-0.0473	0.021	0.0239701
rs73428834	6	42255274	T	C	0.074788	58.4721	0.029847	0.003774	2.72019e-15	-0.0204	0.0199	0.3066
rs7354779	21	45670770	C	T	0.271434	58.5033	0.017686	0.002236	2.71019e-15	0.005	0.0174	0.7739
rs7382061	6	30047965	C	T	0.590665	681.876	-0.054579	0.002014	1.1298e-161	-0.1402	0.0116	8.9002e-34
rs73963711	18	60874413	T	C	0.210821	76.735	0.022097	0.002465	3.2802e-19	0.0201	0.0156	0.1987
rs7423615	2	231116874	T	C	0.187322	77.4591	0.023183	0.002529	5.10035e-20	-0.0161	0.0202	0.4256
rs743002	22	41404939	C	T	0.065649	201.623	-0.058857	0.00403	2.90001e-48	-0.0508	0.0438	0.2467
rs74331768	16	2161793	A	G	0.098145	31.8687	0.019483	0.003368	7.48997e-09	0.0171	0.0467	0.7135
rs7441808	4	26090375	G	A	0.301163	38.6655	0.013917	0.002161	1.22e-10	0.1356	0.0167	4.89328e-16
rs74480102	17	7742601	A	G	0.042751	266.612	-0.083018	0.00494	2.52e-63	-0.0086	0.0831	0.9171
rs746550	4	123619689	T	C	0.235899	90.5815	0.023016	0.002342	9.03025e-23	0.006	0.013	0.6441
rs7556106	1	28589008	A	G	0.064255	63.2673	-0.033306	0.004033	1.57e-16	0.018	0.0396	0.6488
rs7569084	2	65656969	T	C	0.584311	80.396	0.018707	0.002006	1.18987e-20	0.0832	0.0134	4.89396e-10
rs75737219	18	45437715	A	C	0.013709	34.0025	0.051583	0.008568	1.78999e-09	-0.0141	0.019	0.457
rs7593992	2	112395534	C	T	0.768386	156.304	0.03047	0.002346	1.51985e-38	0.0072	0.0149	0.6293
rs7636495	3	196367936	A	G	0.180819	80.9718	-0.024041	0.002591	1.83992e-20	-0.043	0.0177	0.01546
rs7646283	3	33046480	T	C	0.367733	149.075	0.025996	0.002063	2.33024e-36	0.0178	0.0156	0.2512
rs7646695	3	72172181	T	C	0.17966	43.2891	0.017597	0.002617	1.82012e-11	0.0003	0.0159	0.9853
rs76793172	19	46359794	T	C	0.091583	137.094	-0.041676	0.003436	8.07049e-34	-0.0153	0.0193	0.4255
rs76830965	3	159637678	A	C	0.117642	53.8245	-0.023407	0.003083	3.26964e-14	-0.0425	0.0252	0.09181
rs7687708	4	6906076	G	T	0.219981	35.2085	-0.014708	0.002434	1.55998e-09	0.0022	0.0252	0.9291
rs76908370	2	163207971	G	A	0.036338	34.5249	-0.032272	0.005559	6.56992e-09	0.0643	0.053	0.2253
rs7700687	5	141491985	T	C	0.617223	359.201	0.040023	0.002035	4.81948e-86	0.0013	0.0119	0.9151
rs77331334	11	75438737	A	G	0.020938	28.5604	0.038344	0.006985	4.12003e-08	0.0435	0.0775	0.5749
rs7764278	6	42157817	T	G	0.205108	46.2026	0.01731	0.002455	1.83992e-12	-0.0001	0.0164	0.9955
rs778756	2	61781994	G	A	0.579738	58.8622	-0.015959	0.002001	1.57e-15	-0.0324	0.0116	0.00506198
rs7797428	7	124886883	T	C	0.469244	36.2046	0.012392	0.001999	5.85006e-10	-0.0013	0.0132	0.9215
rs7839946	8	22901943	C	T	0.056991	30.0441	0.024301	0.004327	2e-08	0.019	0.0393	0.628699
rs7840212	8	130599247	T	C	0.336961	341.748	-0.040204	0.00211	7.1105e-81	-0.0341	0.012	0.00439896
rs7868130	9	4998401	T	C	0.258801	190.947	0.03239	0.002269	3.34965e-46	-0.0003	0.0134	0.9807
rs7897422	10	90849704	C	T	0.192058	63.3393	0.020768	0.002521	1.85012e-16	0.0238	0.015	0.1113
rs79716587	2	143886819	A	G	0.126529	62.5738	-0.024455	0.003003	3.99025e-16	0.015	0.0244	0.5389
rs7975	14	77793207	A	G	0.324166	30.4504	-0.012123	0.002124	1.17001e-08	-0.0027	0.0131	0.8369
rs7986796	13	40351064	T	G	0.6277	130.52	0.024263	0.002058	4.91021e-32	0.1105	0.0127	2.82879e-18
rs79881201	5	110427795	T	C	0.35982	355.536	0.040325	0.002063	4.71954e-85	-0.0044	0.0183	0.8098
rs8	7	92408329	T	C	0.204252	73.9053	0.021919	0.002545	7.62957e-18	-0.0159	0.0265	0.5479
rs80054178	20	30294682	C	T	0.022394	138.943	-0.081789	0.006746	8.57038e-34	-0.1971	0.1337	0.1404
rs80066203	2	26220710	T	C	0.067935	34.9796	-0.024133	0.003931	8.53002e-10	-0.0234	0.0418	0.5757
rs8012643	14	37692864	T	C	0.286432	46.3441	0.015461	0.002194	1.90985e-12	0.0152	0.0139	0.2752
rs8020739	14	35882492	T	G	0.64383	132.268	0.02471	0.002087	2.5698e-32	0.0315	0.0126	0.01245
rs8026803	15	80260014	C	T	0.260856	178.369	-0.031256	0.002259	1.66994e-43	0.0295	0.0135	0.0295202
rs8044920	16	69838676	T	C	0.376333	32.5732	0.012096	0.002048	3.58996e-09	0.0199	0.0129	0.123
rs8050508	16	67303358	T	C	0.030896	34.6734	0.034941	0.005716	1.01e-09	-0.0326	0.0553	0.555699
rs8076052	17	73779198	C	A	0.296433	66.3766	-0.018335	0.00218	4.33012e-17	0.0215	0.0135	0.1102
rs8083368	18	56219590	A	G	0.230071	40.155	0.015482	0.002364	5.98963e-11	-0.0083	0.0135	0.5408
rs8113367	19	18388250	G	A	0.632307	65.1301	0.017185	0.002056	6.68036e-17	0.0427	0.0128	0.000857492
rs884634	9	34861298	C	T	0.415032	35.5346	0.012422	0.002012	6.82999e-10	0.0296	0.012	0.0138299
rs900382	3	128751218	T	C	0.027281	65.302	-0.050934	0.006129	1e-16	-0.0145	0.0168	0.3868
rs911603	9	117697584	A	C	0.40355	139.105	-0.024681	0.002043	1.42004e-33	-0.0012	0.0118	0.9173
rs9349322	6	45634092	C	A	0.146915	57.6931	0.022029	0.002803	4.04017e-15	0.0032	0.0145	0.8242
rs9389268	6	135419631	G	A	0.2561	372.177	-0.045367	0.002292	3.68978e-87	-0.0274	0.0126	0.0289501
rs9392525	6	435677	C	T	0.57553	40.1974	0.01321	0.002024	6.95024e-11	0.055	0.0117	2.80001e-06
rs941616	14	52621945	T	C	0.609564	31.4382	-0.011801	0.002034	6.69006e-09	-0.0073	0.0148	0.6191
rs9428321	1	120647620	C	T	0.666938	48.3399	0.015638	0.002185	8.56052e-13	0.0584	0.0343	0.0881495
rs9430574	1	9709072	A	G	0.325122	80.6959	-0.01969	0.002128	2.35017e-20	-0.0164	0.0159	0.3039
rs954954	18	60902328	C	A	0.104889	110.16	-0.03522	0.00326	3.57026e-27	-0.0152	0.0186	0.4137
rs962993	10	9053132	T	C	0.422478	378.648	-0.040434	0.002009	4.9204e-90	-0.0402	0.0151	0.00788697
rs9675999	18	20627691	A	G	0.626697	59.7072	0.016403	0.002057	1.59001e-15	0.0539	0.0132	4.66896e-05
rs9815874	3	188441161	T	C	0.299538	160.098	0.028359	0.002157	1.93019e-39	0.0459	0.0162	0.00466305
rs9818987	3	194402430	T	C	0.305904	37.2097	0.013608	0.002151	2.59998e-10	-0.0156	0.0138	0.2586
rs9835307	3	48857805	C	T	0.658298	147.348	0.026306	0.002187	2.6903e-33	-0.0224	0.0149	0.1329
rs9837045	3	3069773	A	G	0.455368	29.6908	0.011264	0.001984	1.41e-08	-0.0027	0.0132	0.8373
rs9840310	3	71452860	G	A	0.734621	30.0231	-0.012742	0.002239	1.29999e-08	-0.0395	0.018	0.0276401
rs9872485	3	16918405	G	T	0.164017	43.7137	-0.018354	0.00269	9.25977e-12	-0.0087	0.0236	0.712901
rs9894839	17	80491743	C	T	0.63524	32.2621	0.012116	0.00213	1.32999e-08	0.0208	0.0149	0.1625
rs9939774	16	30068354	T	C	0.404524	195.358	-0.029236	0.00202	1.98016e-47	0.0032	0.0123	0.7962
rs9965489	18	61356047	A	G	0.53313	62.454	0.016264	0.001991	3.29989e-16	-0.025	0.0136	0.0665994
rs9979383	21	36715761	T	C	0.629829	177.125	0.028371	0.002067	8.00018e-43	0.0735	0.0117	3.16898e-10

## Sheet: S5
Table S5. Details of instrumental variables for basophil counts on RA
SNP	chromosome	Position	effect_allele	other_allele	Effect allele frequency	F statistic	Effect on basophil counts			Effect on RA
							Beta	SE	P value	Beta	SE	P value
rs10006833	4	9953097	C	T	0.209061	38.1802	-0.015606	0.002521	6.21999e-10	0.0184	0.0199	0.3562
rs10734121	11	89656239	A	G	0.845295	79.7764	-0.025432	0.002837	3.2802e-19	-0.0183	0.0279	0.5121
rs10746147	12	80316758	G	A	0.926163	32.4003	-0.022399	0.003927	1.2e-08	0.0094	0.0166	0.5717
rs10835333	11	3957766	G	A	0.349229	45.0626	0.014555	0.002161	1.67996e-11	-0.0091	0.0131	0.4885
rs10844657	12	9893213	T	C	0.339731	32.5566	0.012373	0.002168	1.17999e-08	-0.0181	0.0121	0.1338
rs1086893	1	212563114	C	T	0.343174	190.285	0.029865	0.002162	2.40991e-43	0.0065	0.0162	0.6875
rs10883359	10	101274033	G	A	0.284616	33.2127	-0.01313	0.002268	7.29995e-09	0.0244	0.0121	0.0432404
rs10906375	10	13498371	G	A	0.300993	31.127	-0.012492	0.002234	2.29002e-08	-0.0154	0.0137	0.2592
rs10927074	1	236103965	C	T	0.892265	572.543	0.079216	0.0033	2.99916e-127	0.0638	0.0322	0.0479899
rs11064881	12	120146925	A	G	0.073509	67.2345	-0.032268	0.003923	2.05022e-16	-0.018	0.0313	0.5662
rs11097787	4	103407342	T	C	0.402632	47.9505	-0.014501	0.002087	3.83001e-12	0.0391	0.0147	0.00774997
rs11121246	1	8917102	G	T	0.502219	38.487	0.012743	0.002043	4.58997e-10	0.0243	0.0155	0.1167
rs11187969	10	96231169	A	G	0.130137	30.0968	-0.016771	0.003058	4.24004e-08	0.0116	0.0154	0.4505
rs1128099	19	18307468	A	G	0.28544	41.0047	-0.014562	0.002268	1.41e-10	-0.067	0.0152	1.085e-05
rs11633707	15	69617688	A	G	0.636389	33.6378	0.012395	0.002136	6.65994e-09	-0.0002	0.0133	0.9883
rs11710737	3	107464170	G	A	0.438906	31.1621	0.01157	0.002065	2.15001e-08	-0.0018	0.0158	0.9097
rs118013485	19	33726577	A	G	0.066978	33.3735	0.023734	0.004201	1.64999e-08	-0.0468	0.0437	0.2839
rs1186222	7	75247329	T	C	0.461919	113.998	-0.022015	0.002077	3.20996e-26	0.023	0.0139	0.0978994
rs12075	1	159175354	A	G	0.579533	177.868	0.027771	0.002071	6.02005e-41	-0.0189	0.0167	0.2577
rs12123922	1	205140436	A	G	0.440557	180.272	-0.027772	0.002057	1.72982e-41	-0.0018	0.0176	0.9176
rs12376511	9	22142756	C	T	0.162947	55.3147	-0.020682	0.002779	1.02991e-13	0.0019	0.0148	0.897
rs12443468	15	81888088	G	A	0.225894	35.0677	0.014544	0.002451	3.03997e-09	0.0199	0.0143	0.1633
rs12447180	16	88517722	C	T	0.323627	112.674	0.023452	0.002204	2.06016e-26	-0.008	0.0141	0.573801
rs12453682	17	37770005	T	C	0.695293	67.0486	-0.01827	0.00224	3.59998e-16	0.0496	0.0122	4.51201e-05
rs12459419	19	51728477	T	C	0.322962	57.7682	-0.016693	0.002188	2.44006e-14	0.0019	0.0152	0.8994
rs12497690	3	27795397	C	A	0.371338	47.042	0.014579	0.002121	6.48037e-12	0.0416	0.0118	0.000427602
rs12921873	16	87933057	T	C	0.210936	39.4865	0.015838	0.002547	5.19003e-10	-0.0061	0.0276	0.8242
rs12941811	17	38159335	C	T	0.578198	497.272	-0.046353	0.002071	7.70903e-111	-0.0238	0.0116	0.0400396
rs1295927	17	57929535	G	A	0.447843	145.974	-0.024975	0.002055	5.83042e-34	-0.012	0.0117	0.3036
rs13089722	3	128306757	A	G	0.107756	706.686	-0.087989	0.0033	1.4388e-156	-0.0383	0.0155	0.0134199
rs13188960	5	35853319	T	G	0.27945	69.7693	-0.019117	0.002278	5.08042e-17	-0.0225	0.0135	0.0950211
rs13267723	8	130672344	A	G	0.231732	33.3043	-0.014047	0.002437	8.45999e-09	0.0139	0.0149	0.3532
rs13386606	2	8440572	A	G	0.358085	31.0726	-0.011941	0.002131	2.15001e-08	-0.0019	0.0131	0.8854
rs13419763	2	219134950	T	C	0.562498	61.2257	0.016215	0.002066	4.42996e-15	0.0251	0.0116	0.0299999
rs1427499	2	145400317	G	A	0.710264	85.7598	0.021037	0.002263	1.57e-20	-0.0438	0.0151	0.00375803
rs146970669	12	27103449	A	G	0.094107	40.4447	0.022392	0.003534	2.43002e-10	-0.0322	0.0195	0.099259
rs149007767	7	50370254	T	C	0.162151	91.0362	0.026584	0.002887	3.48017e-20	-0.0309	0.0206	0.1336
rs1537061	1	87739219	C	T	0.098713	53.0525	-0.025079	0.003425	2.54976e-13	0.015	0.0155	0.3337
rs1598207	2	148757870	G	A	0.302655	81.4041	0.020189	0.002229	1.40994e-19	-0.0016	0.0122	0.8988
rs1633768	9	135879138	T	C	0.275307	52.1961	-0.016647	0.002317	7.0194e-13	0.0021	0.015	0.89
rs1669340	3	3198380	T	G	0.839194	147.56	-0.033996	0.002785	3.0903e-34	0.016	0.0155	0.3032
rs16923637	8	59567885	T	G	0.286039	38.8636	0.014168	0.002274	4.79005e-10	-0.0067	0.0153	0.6623
rs16928084	11	2322954	G	A	0.11345	73.3505	-0.027734	0.003242	1.23994e-17	-0.0108	0.0337	0.749501
rs16989483	20	43537200	C	T	0.274125	83.4592	-0.021088	0.002287	3.14992e-20	-0.003	0.0145	0.8355
rs17613339	1	118139540	T	C	0.128384	29.9325	-0.016822	0.003077	4.70999e-08	0.0318	0.0201	0.113
rs17625587	1	198990494	A	G	0.263625	41.354	0.01499	0.002328	1.25e-10	0.0104	0.0156	0.5033
rs1804999	1	156219450	G	A	0.505883	30.4369	0.011333	0.002053	3.48001e-08	0.0048	0.0128	0.710901
rs2028900	2	85767735	T	C	0.449306	45.5815	-0.01396	0.002059	1.24997e-11	-0.0107	0.013	0.4092
rs2074585	15	91009484	A	G	0.514859	226.109	-0.030894	0.00205	2.71019e-51	0.0821	0.0157	1.66901e-07
rs2089979	3	196501413	G	A	0.415685	44.4122	-0.013908	0.002084	2.59e-11	-0.0113	0.0135	0.4027
rs2118140	12	66698461	G	A	0.528383	79.5314	0.018347	0.002052	4.02995e-19	0.012	0.0133	0.3674
rs2229092	6	31540757	C	A	0.062139	36.3741	0.025697	0.004247	1.47999e-09	-0.0959	0.0303	0.001547
rs2273770	9	77755469	T	C	0.398729	29.836	0.011659	0.002124	4.15997e-08	0.0114	0.0129	0.3756
rs2276066	11	70007311	G	A	0.648326	41.6589	0.013903	0.002145	9.37994e-11	-0.021	0.0154	0.1732
rs2282986	7	92299545	C	T	0.018065	131.812	-0.088653	0.007728	1.98016e-30	-0.028	0.0178	0.1157
rs2286599	12	6499533	A	G	0.141728	61.3826	0.023189	0.003001	1.15001e-14	-0.0603	0.0239	0.0115699
rs2289511	14	88454910	A	G	0.582293	61.7957	-0.016386	0.002078	3.29989e-15	-0.0187	0.0126	0.1377
rs2294199	22	45631165	C	T	0.470274	62.8926	-0.016318	0.00205	1.81009e-15	0.0154	0.0118	0.1917
rs2298989	4	110891673	C	T	0.425369	31.0739	-0.011597	0.002083	2.65003e-08	-0.0297	0.0137	0.0304201
rs247833	16	84581684	A	G	0.248859	45.9219	0.016173	0.002392	1.42004e-11	0.022	0.0146	0.1327
rs2524079	6	31242174	A	G	0.419059	224.368	0.031209	0.002077	5.46009e-51	-0.0561	0.0122	4.10998e-06
rs2594836	5	173205318	A	G	0.722276	60.1029	-0.017777	0.002319	1.86982e-14	0.037	0.0228	0.1043
rs2606724	11	113957880	A	G	0.453028	58.1597	0.015734	0.002124	1.33015e-13	0.0246	0.0133	0.0649905
rs2607278	19	16568197	T	C	0.306108	103.826	0.022731	0.002225	1.79019e-24	0.0339	0.0126	0.00700003
rs2738104	8	6792257	A	G	0.67231	70.2277	0.018357	0.00218	4.00959e-17	-0.003	0.0132	0.8226
rs2805921	10	70847549	A	G	0.247972	29.7587	0.012974	0.002377	4.92006e-08	-0.0129	0.0219	0.555801
rs2811708	9	21973422	T	G	0.266088	55.0634	-0.017265	0.00233	1.32008e-13	0.0164	0.0195	0.4001
rs2834670	21	36280376	G	A	0.17203	107.608	0.028259	0.003218	1.69005e-18	-0.0101	0.0845	0.9048
rs2836241	21	39621213	C	T	0.404821	44.4218	0.013945	0.002086	2.36974e-11	0.0091	0.015	0.5466
rs2860773	2	65665641	T	G	0.407715	83.4914	0.019124	0.002085	5.03037e-20	0.0788	0.0134	3.91796e-09
rs28647824	4	83585062	A	C	0.267348	56.9251	-0.017508	0.002312	3.83972e-14	0.0031	0.0135	0.8204
rs2959356	18	23590203	G	A	0.298096	38.8599	0.014017	0.002241	4.14e-10	-0.0278	0.0222	0.2097
rs2967595	19	8566299	T	C	0.167857	89.6658	-0.026046	0.00277	5.58985e-21	0.0207	0.0159	0.1931
rs2977799	8	6696927	G	A	0.50924	178.568	0.027476	0.002057	1.17004e-40	0.0003	0.0134	0.9794
rs2998286	10	28780373	C	T	0.769831	73.2657	0.020883	0.002443	1.31009e-17	-0.0025	0.0171	0.8825
rs3071	10	102114463	C	A	0.298273	53.048	-0.01635	0.002239	2.94985e-13	-0.0067	0.0145	0.6468
rs310631	20	62196253	A	C	0.411889	34.4552	0.012281	0.002091	4.41998e-09	0.0389	0.018	0.0310399
rs3181077	3	46250652	T	C	0.718492	263.55	-0.037064	0.00228	2.22998e-59	-0.012	0.0146	0.4117
rs3184504	12	111884608	C	T	0.518576	187.564	-0.02822	0.002051	5.08042e-43	-0.082	0.0161	3.24496e-07
rs34097845	17	56358429	T	C	0.056678	94.632	0.043291	0.004593	4.58036e-21	-0.0317	0.0568	0.5767
rs34158728	19	38903032	A	G	0.028263	234.164	0.094813	0.006172	3.23966e-53	0.0558	0.0607	0.3579
rs34288539	22	24642009	T	C	0.273948	43.2225	-0.015157	0.002317	6.34016e-11	-0.0612	0.0173	0.000409402
rs34377578	10	104336426	C	A	0.251754	31.8705	0.013372	0.002363	1.55998e-08	-0.0311	0.0175	0.0753199
rs34500	5	98294885	A	G	0.084024	50.3102	-0.026288	0.003721	1.66994e-12	0.0576	0.0437	0.1877
rs34780507	22	41405753	G	A	0.065683	71.6248	0.03512	0.004154	2.96006e-17	-0.0508	0.0439	0.2468
rs34850939	3	47063910	A	G	0.349046	41.0582	0.013806	0.002243	7.74997e-10	0.006	0.0154	0.6943
rs35045014	6	107432157	A	C	0.455669	30.4687	-0.011383	0.002069	3.86999e-08	-0.0034	0.0149	0.822
rs357613	5	150843487	A	G	0.507364	49.9915	-0.01519	0.002179	3.25987e-12	-0.0319	0.0189	0.0917804
rs3731332	7	92300568	T	C	0.022182	221.999	-0.103985	0.007064	5.36043e-49	-0.0184	0.0708	0.795
rs377763	6	32199144	A	C	0.214238	118.326	-0.027298	0.002499	9.37994e-28	-0.1796	0.0152	2.47628e-32
rs3781452	10	126355129	T	C	0.632095	86.514	0.019847	0.002131	1.33999e-20	0.0021	0.0131	0.874
rs3857286	5	54863190	T	C	0.695123	30.2383	-0.012282	0.002235	3.97e-08	-0.0045	0.0142	0.753199
rs4060971	1	21506930	T	C	0.551092	100.123	-0.02066	0.002069	1.85012e-23	-0.0277	0.0131	0.0346697
rs42030	7	92236421	A	G	0.076053	60.6909	0.030212	0.003869	6.08976e-15	0.1007	0.0409	0.0138899
rs4324460	3	3120542	G	T	0.218923	94.4067	0.024167	0.002509	6.15035e-22	0.0054	0.0171	0.7502
rs4475963	12	129302255	G	T	0.370213	40.3104	-0.013524	0.002127	2.10999e-10	-0.0204	0.0119	0.0860696
rs4602187	2	181834018	T	C	0.683135	40.6451	0.014094	0.002227	2.53e-10	-0.0202	0.0122	0.09822
rs4705908	5	131347520	A	G	0.419818	31.3227	-0.01166	0.002089	2.43002e-08	-0.0284	0.0159	0.0734497
rs4763817	12	12481296	T	C	0.738634	33.1692	0.013462	0.002359	1.17999e-08	0.0082	0.0142	0.5648
rs4876400	8	119114110	G	A	0.626316	64.7795	-0.017086	0.002111	6.00067e-16	0.0296	0.013	0.0221901
rs4911102	20	31179500	T	C	0.234267	79.8884	-0.021694	0.00244	6.45952e-19	-0.0216	0.0161	0.1796
rs4941839	13	37025916	A	G	0.714109	34.4822	-0.013376	0.002291	5.43e-09	-0.0275	0.0214	0.1985
rs55690609	8	6902043	A	G	0.322693	253.063	-0.03494	0.0022	8.931e-57	0.0031	0.015	0.8365
rs56043070	1	247719769	A	G	0.071468	42.4868	-0.026025	0.003975	6.03949e-11	-0.026	0.0263	0.323
rs561102	18	9851388	T	C	0.65494	42.1338	-0.01406	0.002162	8.12082e-11	0.0051	0.014	0.716401
rs56179563	7	129685597	A	G	0.389066	48.1476	0.014617	0.002124	6.09958e-12	-0.0029	0.0187	0.8758
rs56388170	7	28724374	T	G	0.293002	193.244	0.031399	0.002277	3.33964e-43	-0.0105	0.0163	0.5199
rs56406125	4	87940205	T	G	0.190072	178.291	-0.034946	0.002607	6.03949e-41	-0.0407	0.0147	0.00554102
rs5750494	22	38176979	G	T	0.629062	38.0625	-0.013117	0.002121	6.45996e-10	0.0179	0.0132	0.1767
rs59107033	3	123105643	T	C	0.224774	32.2778	-0.013992	0.002451	1.17001e-08	0.0083	0.0191	0.662101
rs6045612	20	1931001	T	C	0.26377	51.5574	-0.016734	0.00233	7.1796e-13	-0.0049	0.0129	0.7036
rs6091176	20	49150510	T	C	0.261115	34.2807	0.01369	0.002337	4.79999e-09	0.03	0.0172	0.0803896
rs6141781	20	31263342	T	C	0.147056	125.473	0.032512	0.002901	4.12003e-29	-0.0305	0.0178	0.0864192
rs62021606	15	64548734	G	T	0.050595	53.5484	-0.03429	0.004663	1.99986e-13	0.0118	0.028	0.6726
rs62105478	2	8735869	A	G	0.051684	46.5061	-0.031667	0.004658	1.08993e-11	0.036	0.0654	0.5822
rs62160676	2	112167931	C	T	0.296123	54.3921	-0.016626	0.002285	3.57026e-13	-0.0652	0.1304	0.6172
rs6421984	11	305619	C	T	0.514051	78.5135	0.018366	0.002068	6.96947e-19	-0.1063	0.2436	0.662599
rs6543144	2	103092575	G	A	0.312924	38.0098	0.013669	0.002219	7.43002e-10	-0.0239	0.0158	0.1302
rs6557615	8	22940647	A	G	0.681024	72.4676	-0.018779	0.002208	1.9002e-17	0.0046	0.0148	0.7541
rs6671847	1	161478810	A	G	0.508234	43.5336	0.01357	0.002058	4.44017e-11	-0.0631	0.0129	9.93596e-07
rs67175901	15	101748227	T	C	0.108202	60.1297	0.026075	0.003356	8.23948e-15	0.0183	0.0171	0.2845
rs6734238	2	113841030	G	A	0.402301	33.0802	0.012064	0.002085	7.37004e-09	0.0676	0.0151	7.67803e-06
rs6780544	3	187424334	A	G	0.62255	59.6514	-0.016363	0.00211	9.31966e-15	0.0124	0.0142	0.3815
rs6927569	6	109621494	C	T	0.523015	111.318	0.021693	0.002051	4.21988e-26	-0.0268	0.0115	0.0194299
rs695113	11	128562098	T	C	0.696269	57.5709	0.01697	0.002242	3.93007e-14	0.0275	0.0123	0.0258
rs7044519	9	82233842	G	T	0.16139	35.7826	0.016724	0.002799	2.37001e-09	-0.0209	0.0256	0.4152
rs7078507	10	77140864	G	A	0.609239	57.9915	-0.016071	0.002107	2.5398e-14	0.0112	0.0137	0.4125
rs71391089	16	74523273	T	G	0.170388	33.8956	0.015904	0.002723	5.33998e-09	0.0088	0.026	0.7357
rs71562671	7	105320063	C	T	0.07867	30.1622	0.020951	0.003836	4.84005e-08	0.0094	0.0233	0.6884
rs7196129	16	30471109	C	T	0.529408	66.6737	0.016801	0.002081	7.18952e-16	-0.0153	0.0152	0.3168
rs7250849	19	52158316	T	G	0.107192	41.942	0.021532	0.003328	1.01e-10	0.0051	0.0268	0.8487
rs72721631	14	75807762	A	C	0.237093	63.9859	-0.019316	0.002422	1.59993e-15	0.0374	0.0252	0.1366
rs72786903	10	50376394	T	C	0.222439	31.8964	-0.013947	0.002461	1.47999e-08	0.0242	0.0243	0.3181
rs7285377	22	19987202	T	G	0.284156	40.399	0.014495	0.002273	1.85999e-10	0.0051	0.0178	0.776301
rs73049252	7	8016602	A	G	0.058507	71.8268	-0.037196	0.004388	2.41991e-17	0.025	0.0425	0.5561
rs73078376	1	205639611	A	C	0.055641	32.0878	-0.025405	0.004578	2.94002e-08	-0.013	0.0464	0.7792
rs73110111	20	31267270	G	A	0.026813	34.6203	-0.037409	0.006689	2.29002e-08	-0.03	0.1302	0.8177
rs73987603	2	213844822	A	G	0.166369	75.814	0.024035	0.002752	2.63998e-18	-0.0483	0.0235	0.0400802
rs7420	17	72765215	T	C	0.53772	40.5394	-0.01315	0.002061	1.81001e-10	-0.004	0.0141	0.774701
rs742631	11	32077472	T	C	0.28374	52.9971	-0.01662	0.002297	4.82948e-13	-0.0038	0.0144	0.791701
rs74472890	11	72946279	C	T	0.04944	468.447	0.102642	0.004745	1.02094e-103	-0.0027	0.1355	0.9842
rs74535412	3	128297689	A	G	0.034635	46.7007	0.038458	0.005749	2.30994e-11	0.035	0.0687	0.610299
rs748113	10	73508791	C	T	0.436133	31.7739	-0.011699	0.002089	2.18998e-08	0.0293	0.0205	0.1531
rs7503461	17	2883320	T	C	0.318513	37.0615	-0.01342	0.002193	9.59997e-10	-0.0199	0.0134	0.1362
rs7515985	1	28997021	G	A	0.415798	42.6271	0.013605	0.002078	6.05062e-11	0.0153	0.0147	0.2999
rs7573465	2	182315885	T	G	0.556148	56.1014	0.015498	0.002064	6.26037e-14	0.0094	0.0132	0.4783
rs7613595	3	16908518	C	A	0.217603	213.601	-0.036371	0.002483	1.54989e-48	0.0087	0.0182	0.6317
rs76427287	19	837190	C	T	0.254032	145.477	-0.028841	0.002472	2.07014e-31	0.002	0.0478	0.966
rs7684939	4	55509189	A	G	0.488692	33.2219	-0.011854	0.002048	7.35005e-09	-0.0434	0.0122	0.000355902
rs77785849	2	146580195	A	C	0.033466	39.4656	0.035989	0.005781	4.94003e-10	-0.0204	0.0945	0.8288
rs7832357	8	126516197	G	A	0.342269	50.7221	-0.015431	0.002158	8.9002e-13	0.0285	0.0141	0.0428697
rs78744187	19	33754548	T	C	0.081739	1207.13	-0.130213	0.003757	1e-200	-0.0728	0.0467	0.1192
rs79140637	2	65084123	A	G	0.054158	36.5906	-0.027476	0.004583	2.09002e-09	-0.041	0.0406	0.3126
rs8113682	19	19743730	G	T	0.747423	83.6043	-0.021612	0.002364	6.41062e-20	-0.026	0.0154	0.0922699
rs8178414	17	56345363	T	C	0.012939	66.0767	0.073906	0.00909	4.48023e-16	-0.0961	0.0711	0.1765
rs875740	16	16123048	A	C	0.665329	67.8215	-0.017944	0.002172	1.51985e-16	-0.0132	0.0124	0.2896
rs905670	6	90958502	A	G	0.350304	44.1668	-0.014307	0.002142	2.49e-11	0.031	0.0153	0.0422503
rs915125	6	82463376	T	C	0.281093	163.518	-0.029254	0.002288	2.18022e-37	0.0095	0.0143	0.5068
rs9928015	16	57570561	T	G	0.302009	44.7436	-0.014985	0.002233	2.01002e-11	-0.003	0.0132	0.8191

## Sheet: S6
Table S6. Details of instrumental variables for white blood cell counts on RA
SNP	chromosome	Position	effect_allele	other_allele	Effect allele frequency	F statistic	Effect on white blood cell counts			Effect on RA
							Beta	SE	P value	Beta	SE	P value
rs10006495	4	120263315	G	T	0.353947	62.7289	-0.015667	0.001959	1.3499e-15	0.0057	0.0188	0.760001
rs10049210	3	156797373	C	T	0.404518	58.3345	0.014676	0.001887	7.68953e-15	-0.0082	0.0138	0.553
rs1007938	12	26802549	G	A	0.40493	33.431	-0.011156	0.001884	3.26002e-09	0.0023	0.0136	0.8651
rs10087240	8	129012574	T	C	0.457631	110.774	0.019951	0.001855	6.13056e-27	0.069	0.0135	2.99702e-07
rs10102877	8	79598362	A	G	0.684662	42.2032	-0.013208	0.001997	3.91021e-11	-0.0139	0.0125	0.2656
rs10138752	14	69179971	T	C	0.077277	130.374	-0.040319	0.003453	1.85012e-31	0.0236	0.0277	0.3942
rs10146962	14	101170540	C	T	0.338281	58.9286	-0.015367	0.00197	6.4506e-15	0.032	0.0151	0.0345096
rs10164769	2	237779229	T	C	0.74307	157.276	0.027162	0.002111	7.73036e-38	-0.0101	0.0148	0.4922
rs10203838	2	213935900	C	T	0.417873	40.9731	0.012292	0.001866	4.66015e-11	0.0047	0.0187	0.8017
rs10205474	2	198140249	A	C	0.201408	30.088	-0.012945	0.002325	2.65003e-08	-0.0346	0.0172	0.0436898
rs1024091	17	40771994	T	C	0.557743	52.8035	0.013797	0.001848	8.70964e-14	-0.0033	0.0115	0.774901
rs1033415	22	39888774	G	A	0.650368	37.0756	0.012676	0.002046	6.00994e-10	0.0214	0.0211	0.3111
rs1042725	12	66358347	T	C	0.494933	33.1016	0.010899	0.001847	3.70997e-09	-0.018	0.012	0.1332
rs1047891	2	211540507	A	C	0.314955	107.299	-0.021105	0.001979	1.59993e-26	-0.0528	0.0164	0.001327
rs10494783	1	198663661	A	G	0.052086	106.265	-0.043813	0.004145	4.42996e-26	-0.0341	0.0158	0.0312198
rs10498635	14	93103309	T	C	0.18322	163.302	-0.031169	0.002388	6.57961e-39	-0.0552	0.0229	0.0156401
rs10808139	7	104709946	A	G	0.118535	36.4705	0.017618	0.002845	6.05996e-10	-0.0121	0.0151	0.4214
rs10808536	8	87169049	A	G	0.295428	32.7261	0.011839	0.002018	4.56005e-09	0.0168	0.0152	0.2697
rs10814191	9	34999007	T	C	0.713413	28.9229	0.011216	0.002038	3.83999e-08	0.0061	0.019	0.7486
rs10828725	10	25218243	T	G	0.364782	645.017	-0.049726	0.001914	1.09901e-148	0.0123	0.019	0.5185
rs10844682	12	9899624	C	T	0.341835	161.591	0.025362	0.001952	1.42988e-38	-0.0186	0.0121	0.1242
rs10864368	1	8918313	C	T	0.502821	129.627	0.021532	0.001838	1.15001e-31	0.0246	0.0155	0.1132
rs10872223	6	121814703	T	C	0.18332	33.6197	0.014143	0.002394	3.57001e-09	0.005	0.0146	0.7341
rs10889574	1	66149341	A	G	0.356606	445.675	-0.043688	0.001998	6.63743e-106	0.0075	0.0133	0.574101
rs10931934	2	202119789	C	T	0.600163	60.5136	0.01504	0.001882	1.38007e-15	-0.0278	0.013	0.0329003
rs10936588	3	169319801	A	G	0.636322	53.1822	-0.014309	0.001909	6.95024e-14	0.0091	0.014	0.513701
rs10940474	5	54880701	T	C	0.659356	44.7855	-0.013374	0.001946	6.5298e-12	-0.0018	0.0132	0.8927
rs10980797	9	113912553	G	A	0.487935	204.603	-0.026981	0.00184	1.18987e-48	0.0171	0.0151	0.259
rs10986338	9	127191232	A	G	0.649839	70.4828	-0.016612	0.001953	1.93019e-17	-0.0225	0.0153	0.1406
rs11002309	10	79594931	T	C	0.340114	40.4928	0.012677	0.00195	8.27942e-11	0.0139	0.0129	0.2806
rs11064881	12	120146925	A	G	0.073548	79.3321	-0.032266	0.003547	9.91973e-20	-0.018	0.0313	0.5662
rs1109278	17	76248229	G	A	0.483817	52.5128	-0.014404	0.001932	9.31966e-14	-0.0046	0.0147	0.755
rs11104881	12	88843474	C	T	0.702031	143.71	-0.024735	0.002017	1.59001e-34	-0.0096	0.0142	0.4984
rs11159261	14	77921120	C	T	0.534241	57.4588	-0.01437	0.001851	8.67961e-15	-0.0057	0.015	0.705399
rs11169302	12	50578705	G	T	0.392444	92.2228	0.018563	0.001889	9.44931e-23	0.0192	0.0137	0.1621
rs11198788	10	120884160	C	T	0.430983	39.014	0.011894	0.001855	1.47001e-10	0.0307	0.0136	0.0241902
rs11221394	11	128486003	C	T	0.117605	30.9595	0.016288	0.002877	1.54e-08	0.0397	0.025	0.1133
rs112282032	16	30826936	T	C	0.271206	70.3479	-0.01779	0.002073	9.93116e-18	0.0757	0.0149	3.98199e-07
rs11242109	5	131677047	T	G	0.477227	306.354	-0.033069	0.001842	5.08042e-72	-0.0365	0.0155	0.0184701
rs11250076	8	10647823	G	A	0.574673	125.023	0.021379	0.001867	2.44006e-30	-0.0325	0.0139	0.0193299
rs11252331	10	4129296	G	T	0.836619	42.8791	0.016749	0.00249	1.80011e-11	0.0203	0.0157	0.196
rs112750178	1	26859695	C	T	0.23854	47.9854	0.015327	0.002179	2.06016e-12	0.0405	0.0156	0.00963696
rs112880875	3	132206291	A	G	0.090039	61.1037	0.025752	0.003204	9.68055e-16	-0.005	0.038	0.8958
rs113519804	11	76020088	A	C	0.028736	33.0371	-0.032444	0.005656	9.91996e-09	0.0506	0.0219	0.0209199
rs115433278	3	70940474	A	G	0.053082	33.0641	-0.024206	0.004232	1.09001e-08	-0.1085	0.0493	0.0278798
rs11644125	16	57058974	T	C	0.59737	85.3506	-0.017778	0.001893	6.36063e-21	-0.01	0.0156	0.5208
rs11669443	19	1109215	A	G	0.236724	35.4083	0.013882	0.002267	9.49992e-10	0.0142	0.0144	0.322
rs11688303	2	128410244	T	C	0.120295	52.5176	0.021084	0.002892	3.19007e-13	-0.0161	0.0178	0.3658
rs11723621	4	72615362	G	A	0.29001	195.852	-0.029079	0.002022	7.57007e-47	0.0016	0.0142	0.9105
rs11744663	5	57315635	A	G	0.190499	60.8522	-0.018732	0.002351	1.71989e-15	0.006	0.0178	0.7364
rs11854390	15	80224817	T	C	0.562198	51.6865	0.013665	0.00186	2.1301e-13	-0.0122	0.0139	0.3812
rs11874453	18	20750400	A	G	0.532635	37.2165	-0.011551	0.001904	1.36e-09	-0.0064	0.0141	0.6495
rs11927257	3	27334294	T	C	0.282198	37.6756	-0.012877	0.002042	2.97002e-10	0.0009	0.0156	0.9563
rs11965885	6	43693094	T	G	0.58175	64.1586	-0.01534	0.001892	5.41003e-16	-0.0259	0.0144	0.0717893
rs11993347	8	103919090	C	T	0.230466	77.1972	-0.01971	0.002186	2.03002e-19	0.0104	0.0154	0.499501
rs12138789	1	9192307	C	T	0.237746	43.5423	-0.014617	0.00218	2.08018e-11	-0.0075	0.016	0.6381
rs12142474	1	68056314	G	A	0.086122	37.4346	-0.021647	0.003435	3.05e-10	0.0566	0.0343	0.0987893
rs12157427	22	32083756	A	G	0.064431	30.5503	-0.021248	0.003755	1.55998e-08	-0.037	0.0306	0.2267
rs12203592	6	396321	T	C	0.210255	90.6408	0.022394	0.002349	1.6099e-21	0.032	0.0272	0.2387
rs12214269	6	135846518	A	G	0.545937	92.195	0.018185	0.001839	5.06058e-23	-0.0407	0.012	0.000650894
rs12216862	8	41828063	T	C	0.290091	30.356	0.011449	0.002032	1.81001e-08	0.0059	0.0138	0.6721
rs1228024	11	47951353	A	C	0.661308	159.563	0.025191	0.001944	2.32006e-38	0.0015	0.014	0.915
rs12376511	9	22142756	C	T	0.164417	180.771	-0.034202	0.002489	6.16027e-43	0.0019	0.0148	0.897
rs12429714	13	99649831	T	C	0.424441	34.0249	-0.011129	0.001864	2.45002e-09	-0.0129	0.0158	0.414
rs1245035	12	64976049	A	C	0.627427	54.5032	0.014435	0.001914	4.78961e-14	0.0154	0.0138	0.2658
rs12502008	4	55991042	T	G	0.361382	31.8605	0.011097	0.001947	1.24e-08	-0.0085	0.0138	0.539299
rs12540307	7	65662767	T	C	0.048819	70.6655	-0.038684	0.004464	4.75992e-18	0.056	0.0179	0.00180501
rs12550612	8	22966769	A	G	0.821328	176.511	-0.032751	0.00242	1.08993e-41	-0.0244	0.0164	0.1372
rs12566440	1	101095202	G	A	0.364982	56.8764	-0.014772	0.001903	8.79023e-15	-0.0179	0.0134	0.1821
rs1260326	2	27730940	C	T	0.601256	290.405	-0.032863	0.001875	9.83105e-69	0.0078	0.0116	0.5006
rs12630592	3	119768246	T	G	0.3731	35.9238	-0.012328	0.001992	6.27004e-10	-0.0193	0.013	0.1353
rs12683699	9	112738298	G	A	0.160286	71.4403	0.021786	0.002517	5.1606e-18	-0.0168	0.0159	0.2904
rs12784071	10	115854445	T	C	0.222099	63.943	0.018141	0.002233	4.78961e-16	-0.0088	0.0208	0.6709
rs1285254	17	77874672	C	T	0.775119	29.694	-0.012308	0.002252	4.70002e-08	-0.0049	0.0174	0.7771
rs1285886	6	7140831	A	G	0.196802	124.832	0.026498	0.002326	5.10035e-30	0.0039	0.0171	0.8175
rs12905862	15	78545507	A	G	0.316261	29.9121	0.011091	0.001979	2.15001e-08	0.0258	0.0161	0.1086
rs12929950	16	2144894	A	G	0.077395	66.0583	-0.030161	0.003616	7.83069e-17	0.0185	0.0465	0.691
rs12936529	17	16168784	T	C	0.478786	177.351	-0.025157	0.001845	2.74031e-42	-0.049	0.0165	0.00300497
rs12956324	18	67537270	A	C	0.402959	51.3414	0.013776	0.001875	2.09991e-13	0.0525	0.0123	1.895e-05
rs12997100	2	192522423	C	T	0.070514	52.3969	0.02676	0.00359	9.37994e-14	0.0257	0.0254	0.3118
rs12999905	2	111719640	A	G	0.061608	37.1566	0.025242	0.004067	5.57995e-10	-0.0301	0.0174	0.0833201
rs13132853	4	38680015	G	A	0.355109	104.399	0.020133	0.00193	1.88018e-25	-0.056	0.0167	0.000793195
rs13149209	4	89750668	C	T	0.217886	41.3437	-0.014688	0.002228	4.49987e-11	0.0035	0.0145	0.8113
rs13180726	5	179126457	A	G	0.825591	73.4141	-0.02131	0.002441	2.71019e-18	0.0212	0.0155	0.172
rs1322599	6	16758425	T	C	0.174313	151.662	-0.030663	0.002456	9.97011e-36	-0.0172	0.0148	0.2441
rs13237635	7	149154551	C	T	0.565316	29.9346	-0.010408	0.00186	2.24001e-08	-0.0218	0.0145	0.1348
rs13248936	8	30316162	G	A	0.498342	47.931	0.013094	0.001841	1.17004e-12	-0.0296	0.0128	0.02083
rs13291664	9	282738	G	A	0.186933	117.306	0.026196	0.002363	1.57e-28	-0.0258	0.0263	0.3275
rs1366045	3	42909050	C	T	0.384323	161.77	-0.024654	0.001886	5.44001e-39	-0.0101	0.0132	0.4409
rs1371045	2	145787050	C	T	0.744485	43.5962	-0.014328	0.002114	1.26009e-11	-0.0384	0.0137	0.00499298
rs1371794	4	74948054	C	A	0.622486	1058.94	-0.063244	0.001899	1e-200	0.0298	0.0124	0.0164399
rs1383265	6	32739888	C	T	0.17909	60.2954	0.019199	0.002409	1.67996e-15	-0.0774	0.0133	5.59397e-09
rs139369470	2	26054731	C	T	0.047983	32.8111	0.025273	0.004383	8.34008e-09	0.1363	0.0585	0.0197601
rs145209947	8	130694185	A	C	0.01404	88.4056	-0.075356	0.008651	3.19007e-18	-0.0253	0.1413	0.8578
rs1474419	7	6692605	C	T	0.579762	91.4117	0.018298	0.001886	3.11028e-22	0.0179	0.0182	0.3255
rs1476081	7	17279294	T	G	0.294671	30.4996	0.011441	0.00208	3.84999e-08	0.0028	0.0126	0.8258
rs1506609	4	83632973	G	A	0.799464	79.1669	0.021031	0.002326	1.6099e-19	-0.0119	0.0143	0.4041
rs150861794	13	109003805	T	C	0.020249	94.8196	-0.065191	0.007096	4.31023e-20	0.3166	0.1578	0.0448601
rs1611236	6	29748690	A	G	0.322501	314.632	-0.035855	0.001971	7.25939e-74	-0.1165	0.0131	4.5436e-19
rs1621453	3	194389876	G	A	0.56322	30.435	0.010499	0.00186	1.71002e-08	-0.0254	0.0157	0.1059
rs16850073	4	74703999	T	C	0.374415	474.362	0.042606	0.001922	8.77001e-109	0.0191	0.0148	0.1967
rs16964983	17	27610862	C	T	0.172918	76.4	0.021856	0.002434	2.89001e-19	0.0358	0.0144	0.0131601
rs17026212	2	85551696	G	T	0.513548	60.7463	-0.014719	0.001834	1.05999e-15	-0.0464	0.0129	0.000323802
rs17041439	12	101873240	C	A	0.056554	85.9406	0.037876	0.003999	2.96006e-21	-0.002	0.028	0.943
rs17138597	7	18148091	A	G	0.194778	31.086	-0.013276	0.002333	1.29999e-08	-0.022	0.0141	0.1172
rs17209630	8	106296090	A	G	0.281259	46.0794	0.014259	0.002045	3.25012e-12	-0.0147	0.0169	0.3847
rs17232826	16	89842784	T	C	0.10177	48.9873	-0.021831	0.003087	1.59993e-12	0.0071	0.0353	0.8407
rs1738074	6	159465977	C	T	0.567796	114.542	-0.020403	0.001853	3.74024e-28	0.0634	0.0118	7.57304e-08
rs175714	14	75981856	C	T	0.577258	29.8812	0.010451	0.001877	2.63998e-08	-0.0518	0.0129	5.99902e-05
rs17660636	17	35966490	G	A	0.357796	33.1905	0.011343	0.001935	4.67003e-09	0.0125	0.0165	0.4474
rs1779809	1	182145545	T	C	0.333689	51.8109	0.014395	0.001944	1.35988e-13	-0.0044	0.014	0.753999
rs180941	10	115720674	A	G	0.625014	74.8341	-0.016866	0.001919	1.63005e-18	0.0132	0.0136	0.3306
rs1822534	3	12266804	G	A	0.394237	179.112	-0.025822	0.001882	8.29087e-43	0.0195	0.0163	0.2318
rs1885474	10	69566751	G	T	0.102894	48.3543	-0.021583	0.003031	1.10994e-12	-0.0222	0.0157	0.1586
rs1886654	1	236105910	C	T	0.892184	357.676	-0.057486	0.002959	5.08042e-84	0.0637	0.0322	0.0481604
rs1891033	20	36900466	C	T	0.16941	35.5398	0.015029	0.002482	1.43999e-09	0.0084	0.0156	0.589
rs1895994	12	49056663	A	G	0.32446	41.2147	-0.012955	0.001964	4.35011e-11	-0.0245	0.0208	0.2389
rs1933295	1	62107021	G	A	0.776835	42.6065	-0.015546	0.002311	1.81009e-11	-0.0352	0.0191	0.0653793
rs2012011	6	46893355	A	G	0.136123	85.8442	-0.025502	0.002683	2.14981e-21	-0.022	0.0184	0.2312
rs2012610	3	140933565	T	G	0.127328	94.4996	0.027526	0.002769	2.9902e-23	-0.0193	0.0171	0.26
rs2038700	14	25461989	C	T	0.394624	318.512	0.034424	0.00189	4.60999e-74	0.015	0.013	0.2473
rs2062250	15	64672002	A	G	0.938363	166.221	0.050625	0.003905	2.11982e-38	-0.0157	0.0249	0.528
rs2076211	22	44329078	T	C	0.158474	48.4147	-0.018018	0.002546	1.53003e-12	-0.0003	0.0134	0.9851
rs2082382	5	148200553	A	G	0.55412	88.6052	-0.017857	0.00186	8.66962e-22	0.0011	0.0199	0.9567
rs2084312	17	72695211	T	C	0.800412	149.724	0.028894	0.002311	7.67008e-36	-0.0073	0.0149	0.626599
rs2091084	10	30492267	C	T	0.653201	76.6891	0.01735	0.001951	6.25029e-19	-0.0126	0.0139	0.3633
rs2104415	1	67369398	A	G	0.676227	34.0849	-0.012373	0.002061	1.98999e-09	0.0486	0.015	0.00116399
rs2148537	9	95380726	A	G	0.166266	47.8372	0.017567	0.002475	1.31009e-12	-0.0058	0.0131	0.658801
rs2180369	14	93516465	C	T	0.110762	52.7135	0.02298	0.003071	7.65068e-14	0.0028	0.0217	0.8981
rs2194067	19	35464727	T	C	0.415502	43.3992	0.012618	0.001886	2.30994e-11	0.0051	0.0161	0.752
rs2259855	17	28097860	C	T	0.52533	156.373	-0.023612	0.001849	2.66011e-37	0.0116	0.0121	0.3382
rs2260850	13	114185566	G	T	0.280997	120.993	0.023885	0.002116	1.67996e-29	-0.0212	0.0169	0.2093
rs2282677	17	61986539	C	T	0.405364	35.0162	0.01138	0.001929	3.79001e-09	-0.0234	0.0135	0.0841008
rs2282986	7	92299545	C	T	0.018529	315.403	-0.124348	0.006855	1.80011e-73	-0.028	0.0178	0.1157
rs2284837	3	185999077	G	A	0.220169	36.6635	0.01378	0.002231	6.76005e-10	0.0059	0.0144	0.6786
rs2286599	12	6499533	A	G	0.141477	197.323	0.03864	0.00279	1.42988e-43	-0.0603	0.0239	0.0115699
rs2290669	19	16495774	C	A	0.786444	427.2	-0.047616	0.002308	1.51985e-94	-0.032	0.0148	0.0305999
rs2298695	21	47655027	C	A	0.396473	66.3878	-0.015731	0.001881	6.51028e-17	0.0036	0.016	0.8228
rs2312675	1	166922533	C	T	0.211587	57.8282	-0.017557	0.002242	5.10975e-15	-0.0134	0.0145	0.3551
rs2314339	17	38253212	T	C	0.124894	90.1104	0.027194	0.002851	1.51985e-21	0.0286	0.0141	0.0422902
rs2327028	20	8140925	T	C	0.475724	50.9968	-0.013484	0.001851	3.3597e-13	-0.0088	0.0131	0.4993
rs2328667	6	22104421	G	A	0.561405	41.6994	0.012282	0.001866	4.84953e-11	-0.0231	0.0162	0.1532
rs2358581	19	10391611	G	T	0.73286	158.174	-0.028224	0.002196	9.36052e-38	-0.0072	0.0132	0.584901
rs2371108	3	27757018	T	G	0.388965	98.5471	0.019217	0.001891	3.11028e-24	0.0754	0.0135	2.43703e-08
rs2394990	6	31340559	A	C	0.632626	107.559	-0.020322	0.001892	7.10068e-27	0.1108	0.0123	1.66303e-19
rs2412771	4	57761417	C	T	0.416739	90.5591	-0.018201	0.001883	4.41977e-22	-0.0009	0.013	0.9439
rs2427599	20	62687921	T	C	0.010727	33.4701	0.055692	0.009529	5.21003e-09	0.0844	0.1102	0.4435
rs2428608	17	46040795	T	C	0.56284	35.387	-0.011309	0.001852	1.05e-09	0.0118	0.0115	0.307
rs2432142	5	96275201	A	G	0.433689	44.3778	0.012676	0.001864	1.08993e-11	0.0023	0.0116	0.8401
rs2439963	13	78638416	G	A	0.736551	33.4439	-0.01238	0.002091	3.29003e-09	0.039	0.0192	0.0426599
rs2469147	15	66910224	G	A	0.157884	34.9769	-0.015295	0.002536	1.67001e-09	0.0521	0.0204	0.01075
rs247826	16	84582965	T	C	0.220606	220.482	0.033815	0.002233	9.58959e-52	0.026	0.0153	0.0893491
rs2506699	9	136946799	G	A	0.483895	57.1915	0.01427	0.001892	4.86968e-14	-0.044	0.013	0.000718406
rs2519093	9	136141870	T	C	0.185612	288.529	-0.04119	0.002367	8.55067e-68	-0.0192	0.0137	0.1611
rs2561758	5	173205282	G	A	0.723119	296.163	-0.03629	0.00208	4.20049e-68	0.0356	0.0226	0.1146
rs257063	5	114806819	T	C	0.740602	41.0182	-0.013818	0.0021	4.91021e-11	-0.0203	0.0135	0.1324
rs2615061	1	225895806	A	G	0.117457	88.8977	-0.027637	0.002854	3.82032e-22	0.0107	0.0183	0.559899
rs2665405	17	57875292	A	G	0.547743	348.76	0.035373	0.001844	5.62989e-82	0.0173	0.0119	0.1456
rs2710804	7	36084529	C	T	0.375925	111.693	0.020606	0.001897	1.91999e-27	0.0184	0.0152	0.2256
rs2713573	3	128317273	T	C	0.689211	145.395	0.024566	0.001984	3.46019e-35	-0.026	0.0158	0.1013
rs2729707	2	160687231	G	A	0.830063	150.695	-0.030932	0.002446	1.27997e-36	0.0189	0.0199	0.3419
rs2790122	1	200296339	C	T	0.712432	41.3816	0.013402	0.002029	4.08037e-11	-0.0008	0.0132	0.9537
rs284317	1	10731625	G	A	0.497553	76.8382	0.017425	0.001945	3.51965e-19	-0.0224	0.0157	0.1538
rs28530750	4	36312542	A	G	0.043032	143.168	0.055643	0.004613	1.83021e-33	0.0123	0.0438	0.778901
rs2853951	6	31236115	T	C	0.599507	1612.01	0.077234	0.001878	1e-200	0.0594	0.0124	1.80098e-06
rs28571765	8	55449281	C	T	0.206778	81.2492	-0.02207	0.00237	1.32008e-20	-0.0015	0.0157	0.9264
rs28574812	21	16384940	G	A	0.15791	38.4753	-0.016041	0.002537	2.65999e-10	-0.0329	0.015	0.02837
rs28576226	15	101713668	A	G	0.122129	114.897	0.031285	0.002853	6.14045e-28	-0.0124	0.0149	0.4044
rs2857633	22	30114333	C	T	0.727142	39.2458	-0.013283	0.002098	2.52e-10	0.038	0.0153	0.0128
rs28588746	4	110944912	G	A	0.377846	28.9116	-0.010471	0.001899	3.61002e-08	-0.0225	0.0131	0.0853591
rs2875974	8	61419728	A	G	0.373406	119.446	0.021365	0.001904	3.53997e-29	0.04	0.013	0.00208401
rs2904270	20	49185272	A	G	0.517092	65.8928	-0.015318	0.001844	1.02991e-16	-0.0214	0.0131	0.1024
rs2935104	6	170491076	G	A	0.906903	32.8147	0.01955	0.003311	3.62001e-09	-0.0025	0.017	0.883
rs2943650	2	227105921	T	C	0.644643	31.8051	0.01116	0.00192	6.36004e-09	-0.0221	0.0171	0.1977
rs2993986	10	28800023	T	C	0.774092	178.761	0.030146	0.00219	4.75007e-43	-0.0096	0.0206	0.6422
rs301817	1	8503379	A	C	0.582111	68.9669	-0.015878	0.001868	2.02023e-17	0.0416	0.0174	0.0167201
rs303753	18	21074922	A	G	0.34473	97.4665	-0.019587	0.00196	1.77992e-23	0.0404	0.0174	0.0203901
rs309190	19	47629264	C	T	0.893852	89.3431	-0.030461	0.003167	7.05018e-22	-0.0085	0.021	0.684499
rs3184504	12	111884608	C	T	0.517084	1264.17	-0.067191	0.001836	1e-200	-0.082	0.0161	3.24496e-07
rs342294	7	106372622	C	T	0.455851	83.9117	-0.017407	0.001848	4.90004e-21	-0.0154	0.0125	0.2193
rs34298354	1	247588053	T	C	0.123549	71.2287	-0.024205	0.002801	5.90065e-18	-0.0072	0.0211	0.732099
rs34332006	2	234257452	T	C	0.389704	30.369	-0.010695	0.001888	1.51999e-08	-0.0158	0.0121	0.1915
rs34505104	22	24624609	G	A	0.304866	99.2837	-0.02041	0.002056	3.3597e-23	-0.0628	0.0162	0.0001053
rs34562738	2	102376755	A	G	0.77203	68.3792	0.018655	0.002195	1.99022e-17	0.0054	0.0151	0.719999
rs34952318	20	11177055	A	G	0.050283	58.8286	-0.033097	0.004378	4.24033e-14	0.0054	0.0545	0.9215
rs35111447	17	62372190	T	C	0.098264	31.8801	-0.017887	0.003105	8.55993e-09	0.0234	0.035	0.5053
rs35112940	19	51738917	A	G	0.215982	128.25	-0.025968	0.002241	5.20955e-31	-0.0154	0.0253	0.5433
rs35571080	1	224637790	C	T	0.212693	116.574	0.024903	0.002243	1.32008e-28	-0.0102	0.0236	0.6648
rs35592645	17	4616387	A	C	0.248719	64.0779	0.017479	0.00213	2.38013e-16	0.0362	0.0158	0.0223501
rs35713889	3	49162583	T	C	0.043464	37.4027	0.028328	0.004568	5.79002e-10	0.0104	0.0408	0.798
rs35734242	4	706700	C	T	0.427987	117.68	0.02176	0.001948	6.29941e-29	-0.0063	0.0139	0.649
rs35755865	1	27140060	T	C	0.034195	63.9413	-0.041492	0.005077	3.1798e-16	0.0159	0.0562	0.7768
rs35990176	21	44472118	C	A	0.451059	37.2667	0.011569	0.001871	6.45996e-10	-0.0165	0.0116	0.154
rs3731332	7	92300568	T	C	0.023234	374.479	-0.121199	0.00624	5.52968e-84	-0.0184	0.0708	0.795
rs3732378	3	39307162	A	G	0.172487	65.7772	0.020274	0.00243	7.70016e-17	-0.0164	0.0186	0.3774
rs3735485	7	45009341	G	A	0.844672	248.2	0.041036	0.00257	2.33991e-57	-0.0008	0.0218	0.9715
rs3747869	10	73520632	C	A	0.900449	136.233	0.038842	0.00322	1.79019e-33	0.0334	0.0185	0.07027
rs3752562	20	42219831	A	G	0.774844	35.7329	0.013547	0.002209	8.96995e-10	0.0113	0.0152	0.4575
rs3754224	1	43423622	C	T	0.270936	47.2005	-0.014577	0.002103	4.30031e-12	0.0048	0.0138	0.726599
rs3773312	3	12946142	A	G	0.134067	37.5879	0.017874	0.00285	3.67003e-10	0.04	0.0195	0.0405397
rs3781454	10	126348565	A	G	0.676766	156.389	0.025211	0.002007	3.67959e-36	0.0113	0.0134	0.4023
rs3795503	1	180905694	T	C	0.314627	57.2554	-0.015409	0.00201	1.83021e-14	-0.0163	0.0139	0.2414
rs3812849	13	74701736	C	A	0.266532	84.5477	0.01961	0.002086	5.85059e-21	-0.0476	0.0172	0.00560699
rs3847147	8	105784723	A	G	0.306976	33.723	-0.011891	0.002003	2.98999e-09	-0.0013	0.0173	0.9387
rs3857488	6	88001064	G	A	0.527618	70.895	-0.015962	0.001847	5.94977e-18	0.0138	0.0128	0.2799
rs38859	7	116379094	T	C	0.448861	35.5894	0.011328	0.001851	9.71002e-10	0.016	0.0128	0.2099
rs399757	22	18295575	C	T	0.382674	43.7665	0.013512	0.00199	1.16011e-11	0.0017	0.0152	0.9088
rs4074672	3	183730295	T	C	0.369536	84.6706	0.018004	0.001907	3.8699e-21	0.0161	0.0119	0.1771
rs41295055	10	6111622	T	C	0.186956	32.3126	-0.013749	0.002349	4.94994e-09	-0.0202	0.016	0.2085
rs41313381	1	79411968	A	C	0.0304	69.9945	0.048456	0.005508	1.46994e-18	-0.0498	0.0822	0.5445
rs41317014	9	139929080	T	C	0.247562	76.3446	-0.020075	0.002239	3.25012e-19	-0.0219	0.0164	0.1827
rs4239149	17	41328095	G	A	0.656343	67.2051	0.016302	0.001945	5.57956e-17	-0.0244	0.0136	0.0724803
rs4276676	8	68795618	C	T	0.469209	103.947	-0.019264	0.001849	2.22024e-25	0.0203	0.0131	0.1208
rs430989	19	49120774	G	T	0.269456	44.0072	-0.014189	0.002164	5.67022e-11	0.0157	0.0156	0.3163
rs4391200	5	141509537	G	A	0.618964	139.739	0.022974	0.001894	7.85959e-34	0.0018	0.0118	0.8805
rs4413892	9	139330158	A	G	0.276136	199.668	0.031056	0.002174	2.87012e-46	-0.0564	0.0152	0.000201502
rs447124	9	4746539	T	C	0.490566	81.0428	0.016995	0.001853	4.85959e-20	-0.0239	0.0129	0.0653206
rs4535497	5	1107428	A	C	0.570032	42.5434	-0.013323	0.001992	2.33991e-11	0.0034	0.0148	0.8157
rs464609	5	34654477	A	G	0.544492	46.2537	0.012934	0.001852	2.99985e-12	0.0333	0.0133	0.0118801
rs4672564	2	211143185	C	A	0.500893	28.9506	-0.010185	0.001848	3.67003e-08	0.0026	0.0132	0.8439
rs4703541	5	71743755	A	G	0.878793	156.932	-0.036192	0.002813	7.45075e-38	0.019	0.0255	0.4571
rs4704826	5	156392082	A	C	0.633681	63.538	-0.015601	0.001876	9.70957e-17	-0.0196	0.0128	0.1275
rs4707609	6	90946479	C	T	0.360123	114.943	-0.021092	0.001914	3.20996e-28	0.0227	0.0138	0.1014
rs4712614	6	21382765	G	T	0.619988	124.054	-0.021637	0.001891	2.78997e-30	-0.0045	0.0134	0.735301
rs4721650	7	2410151	G	A	0.209572	43.0167	0.015196	0.002296	3.76011e-11	0.0165	0.0151	0.274
rs4729046	7	92223957	C	T	0.924065	105.745	-0.036605	0.003489	1.00995e-25	-0.1038	0.0413	0.0119501
rs47341	22	43560763	T	C	0.396441	61.0025	0.015865	0.001975	1.00995e-15	0.0031	0.0211	0.8817
rs4734879	8	106583124	G	A	0.276159	108.223	-0.021974	0.002057	1.33999e-26	0.0079	0.0123	0.5224
rs4760	19	44153100	G	A	0.152719	716.445	-0.070234	0.002594	2.208e-161	0.0052	0.0594	0.9306
rs4761234	12	69732105	C	T	0.4824	64.7999	0.015191	0.001847	2.03002e-16	-0.0035	0.013	0.7905
rs4789229	17	73796002	T	C	0.644533	35.426	0.011726	0.001926	1.17999e-09	-0.0325	0.0134	0.0152198
rs4790752	17	5115877	T	C	0.450783	85.6508	-0.017539	0.001845	2.11009e-21	-0.0228	0.0177	0.1965
rs4794820	17	38089344	G	A	0.552137	1447.58	0.07212	0.001861	1e-200	-0.0573	0.0121	2.16601e-06
rs4805881	19	33896432	C	A	0.665284	67.5202	-0.01642	0.001984	1.32008e-16	0.0172	0.0121	0.1555
rs4844390	1	207934849	G	A	0.220218	135.91	-0.026549	0.002216	4.9705e-33	0.0061	0.0187	0.743
rs4877107	9	91383601	C	T	0.457254	29.8556	0.010359	0.001856	2.45002e-08	0.0044	0.0139	0.7503
rs4909932	11	10475967	G	A	0.59811	51.4376	0.013829	0.001881	2.01002e-13	0.0025	0.0139	0.8584
rs4909945	11	10673739	C	T	0.688902	31.5323	0.011456	0.001986	8.23e-09	0.0003	0.0173	0.9875
rs4924450	15	40597229	A	G	0.706498	39.5196	0.01369	0.002122	1.13999e-10	0.0044	0.018	0.808
rs4925756	1	248048016	T	C	0.691881	50.7459	-0.014563	0.002004	3.83001e-13	0.0193	0.0208	0.353
rs4948097	7	56056571	G	A	0.758343	63.3713	-0.017568	0.002148	3.0297e-16	0.0029	0.0126	0.8205
rs4984768	16	1253907	T	G	0.36339	33.3303	0.011987	0.002025	3.34003e-09	-0.0348	0.0262	0.1838
rs507778	6	32209861	T	C	0.333105	689.743	-0.052806	0.001961	1.40929e-159	-0.2865	0.0123	2.15774e-120
rs520910	1	156108048	C	T	0.067393	43.3449	-0.024764	0.003685	1.86982e-11	-0.0301	0.0349	0.388
rs527393	2	169709757	A	G	0.467803	135.645	-0.02209	0.001842	4.3401e-33	0.0227	0.0128	0.0754797
rs533483	1	234765256	A	G	0.243389	62.148	-0.017399	0.002188	1.90985e-15	-0.022	0.0237	0.3535
rs549302	6	122734972	A	G	0.545007	113.25	0.020151	0.001843	8.48008e-28	0.0168	0.0128	0.1891
rs55671712	1	169724610	T	C	0.095812	33.6605	0.018588	0.003119	2.59e-09	0.0088	0.0151	0.561
rs55767800	17	17674967	C	T	0.632257	79.8643	-0.018378	0.002003	4.70977e-20	-0.028	0.0161	0.0831591
rs55964818	8	130605871	C	T	0.567337	363.02	-0.036254	0.00186	1.53993e-84	0.042	0.0115	0.000252598
rs55978995	13	73626897	A	C	0.16913	30.3947	0.013869	0.002466	1.89998e-08	-0.0209	0.0277	0.4515
rs560194	6	10528794	C	T	0.530014	51.4481	-0.013586	0.001843	1.75995e-13	0.0052	0.0148	0.724499
rs56188865	1	247606276	C	T	0.374222	191.862	-0.027014	0.001899	7.00003e-46	0.0114	0.0133	0.3952
rs56378716	17	56356502	G	A	0.01278	164.167	0.107631	0.008291	1.69981e-38	-0.0358	0.0626	0.5675
rs56388170	7	28724374	T	G	0.294509	821.912	0.059326	0.002043	2.72898e-185	-0.0105	0.0163	0.5199
rs571497	19	7827830	A	G	0.154843	193.61	-0.036357	0.002584	6.31975e-45	-0.038	0.0285	0.1823
rs5746451	22	18126020	C	T	0.504194	107.123	0.019536	0.001849	4.60999e-26	-0.0024	0.0152	0.8754
rs5746990	22	17563536	A	G	0.622693	60.3801	-0.015117	0.001903	2.05022e-15	0.0042	0.0121	0.7272
rs57871178	2	85425048	C	T	0.17625	28.9409	-0.013314	0.002414	3.55001e-08	-0.0405	0.0225	0.0723103
rs579721	11	59834318	A	G	0.283654	34.4971	-0.012287	0.002033	1.54999e-09	-0.0111	0.0154	0.4724
rs59085061	10	89681458	G	A	0.040472	109.921	-0.050292	0.004692	8.99912e-27	-0.0401	0.0491	0.4138
rs59241311	12	2506038	A	G	0.099621	29.7215	-0.01718	0.00307	2.24001e-08	-0.0043	0.0242	0.8605
rs60190483	2	70385245	C	T	0.057277	59.8484	-0.031395	0.003962	2.42996e-15	0.0275	0.0241	0.2532
rs6045615	20	1931582	C	A	0.330205	92.5502	-0.019319	0.001982	1.99022e-22	-0.0072	0.0127	0.571
rs60466842	7	8024840	A	C	0.087587	79.3635	-0.029716	0.003269	1.03992e-19	-0.0161	0.0176	0.3626
rs6051431	20	2831990	T	C	0.351093	36.0245	0.011858	0.001931	8.43995e-10	0.0174	0.0132	0.1862
rs6055955	20	8604181	T	C	0.508614	138.139	-0.022202	0.001845	2.63027e-33	-0.0149	0.0131	0.2549
rs6062468	20	62268955	T	C	0.508105	29.5931	0.010809	0.001937	2.45997e-08	0.0222	0.0147	0.1317
rs60695341	15	51010271	T	C	0.197348	159.287	-0.029901	0.002312	3.19963e-38	-0.0603	0.0142	2.02698e-05
rs61739285	16	27480797	T	C	0.033259	40.9353	-0.033699	0.005207	9.9793e-11	-0.0276	0.0692	0.6903
rs61863767	10	99084426	T	C	0.596247	503.68	0.043116	0.001874	4.56037e-117	0.0197	0.0119	0.0974204
rs62007171	15	77306285	C	T	0.291138	55.4063	-0.015451	0.002058	6.22014e-14	0.0275	0.0143	0.0547898
rs62019353	15	90933683	C	T	0.27272	30.6843	0.011729	0.002072	1.54e-08	0.0637	0.0149	1.91399e-05
rs62089697	17	2726325	A	G	0.172097	49.9261	0.017652	0.002518	2.48028e-12	0.0245	0.0195	0.2088
rs62194505	2	238864939	A	G	0.382331	31.1286	-0.010877	0.001937	2e-08	-0.0059	0.0132	0.655101
rs62270938	3	128187057	T	C	0.177104	42.0586	0.016035	0.002454	6.59022e-11	0.0096	0.0155	0.5349
rs62311395	4	83406211	G	A	0.061901	41.5549	-0.025247	0.003841	5.08979e-11	-0.0092	0.0823	0.911
rs62466318	7	73042085	T	C	0.202209	73.8321	-0.021214	0.002399	9.79941e-19	-0.0001	0.0191	0.9972
rs62510269	8	79012343	G	A	0.14573	182.413	-0.036092	0.002609	1.77011e-43	-0.0329	0.0283	0.2454
rs630505	1	111737916	C	T	0.265394	33.9545	0.012464	0.002102	3.12997e-09	-0.0137	0.0167	0.4102
rs632887	12	3392351	G	A	0.411004	39.3415	0.01204	0.001921	3.74999e-10	-0.0072	0.0138	0.6009
rs6421984	11	305619	C	T	0.514549	373.921	0.038666	0.001952	2.78997e-87	-0.1063	0.2436	0.662599
rs6429582	1	46321843	C	T	0.435077	97.0886	-0.018823	0.001853	3.25012e-24	0.0258	0.0132	0.0510505
rs6440732	3	150990510	A	C	0.827718	86.613	0.023275	0.002437	1.3499e-21	-0.0042	0.0153	0.782699
rs6445826	3	56848999	C	T	0.498475	43.6323	0.01247	0.001887	4.02995e-11	0.0069	0.0124	0.578801
rs6458354	6	43814190	T	C	0.707553	48.6685	0.014462	0.00202	8.35988e-13	0.0053	0.0172	0.7592
rs6474514	8	38835269	C	T	0.41173	32.9983	0.011055	0.001872	3.58996e-09	0.0299	0.0141	0.03425
rs6476883	9	4654774	A	G	0.437247	36.5439	-0.011492	0.001857	6.27004e-10	0.002	0.0136	0.8813
rs6479830	10	64418739	C	T	0.715242	35.2284	-0.012414	0.002033	1.05e-09	-0.0303	0.0151	0.0448601
rs6500550	16	3746241	T	C	0.304495	101.367	-0.02072	0.002036	2.64972e-24	0.0035	0.0134	0.790801
rs6502608	17	1316427	A	G	0.707085	50.2804	0.014711	0.002078	1.50003e-12	0.0007	0.0139	0.96
rs6554195	4	55500714	T	G	0.483581	106.033	-0.019466	0.00184	3.90032e-26	-0.0396	0.012	0.001003
rs6583435	7	50293405	A	C	0.679683	70.0545	0.016915	0.001968	8.69961e-18	-0.0025	0.0119	0.8321
rs6590806	11	100550248	A	G	0.250457	54.2798	0.01608	0.002128	4.27957e-14	-0.0056	0.0201	0.7815
rs6667709	1	42201943	T	C	0.370088	49.8084	-0.013844	0.001923	6.29941e-13	0.0384	0.0117	0.00101899
rs6679677	1	114303808	A	C	0.099992	270.163	-0.051839	0.003052	1.13999e-64	0.591	0.023	1.40929e-145
rs672058	11	116764021	T	C	0.880458	38.9266	0.018163	0.002846	1.81001e-10	0.0108	0.0142	0.4437
rs6734238	2	113841030	G	A	0.402192	322.342	0.036475	0.001959	2.59e-77	0.0676	0.0151	7.67803e-06
rs67491878	18	78003207	C	A	0.60436	33.3149	0.011131	0.001914	6.15007e-09	-0.0106	0.0146	0.4677
rs6755895	2	232579795	C	T	0.231769	108.173	-0.023327	0.002239	2.13993e-25	-0.0119	0.0151	0.4306
rs6831590	4	6943776	T	G	0.367282	88.4835	-0.0184	0.001904	4.54046e-22	0.0086	0.0133	0.5199
rs6854855	4	152247161	G	A	0.486909	75.605	0.016404	0.001855	9.68947e-19	0.0261	0.0134	0.0515905
rs6877725	5	68610623	C	T	0.445441	117.393	-0.020573	0.00186	2.11982e-28	-0.0241	0.013	0.0641904
rs6878780	5	122093740	C	T	0.426771	48.3268	0.013254	0.001858	1.02e-12	-0.0017	0.0133	0.8997
rs6924387	6	137082948	G	A	0.412477	74.6226	0.016547	0.001881	1.48013e-18	-0.0075	0.013	0.5623
rs6948695	7	129648708	C	T	0.413883	32.9111	-0.010993	0.001875	4.70002e-09	0.0088	0.0142	0.533801
rs696	14	35871093	T	C	0.36576	58.6241	0.015003	0.001912	4.53002e-15	-0.0289	0.0122	0.0178
rs6985508	8	142337734	A	G	0.357998	163.306	-0.026558	0.002018	1.57e-39	0.0045	0.0131	0.732799
rs7005996	8	142241681	T	C	0.906282	50.3581	0.024146	0.003326	4.05976e-13	0.0081	0.0345	0.8134
rs703005	10	26758576	T	C	0.598155	64.6678	-0.015482	0.001905	4.54988e-16	-0.0484	0.0191	0.0113201
rs7036656	9	21990457	T	C	0.7215	178.44	0.028141	0.002055	1.24997e-42	-0.0018	0.0155	0.9059
rs706809	12	52294257	C	T	0.777872	96.8313	0.022341	0.002258	4.70977e-23	-0.0035	0.019	0.8554
rs7082470	10	65277026	A	G	0.474125	236.162	-0.029017	0.00184	5.75043e-56	0.0259	0.0114	0.02326
rs71352239	19	45429543	T	C	0.323814	37.0418	-0.01291	0.002182	3.36001e-09	-0.0435	0.0325	0.1814
rs7159281	14	23756604	G	A	0.671781	40.864	-0.01285	0.002	1.34999e-10	-0.0198	0.014	0.1574
rs7177	11	69466115	A	C	0.529439	50.0429	-0.013376	0.001888	1.42988e-12	0.0156	0.0159	0.3293
rs7183988	15	91428589	G	T	0.526631	69.6501	-0.015777	0.001895	8.73977e-17	0.0074	0.0168	0.6592
rs718515	18	43856297	A	G	0.551929	74.7221	-0.016391	0.001858	1.20005e-18	0.0226	0.0186	0.2225
rs7198940	16	81605559	T	C	0.52238	68.4509	0.015619	0.001851	3.32966e-17	0.0125	0.0143	0.3818
rs7225843	17	2001825	C	T	0.203083	179.733	-0.03151	0.002297	8.58025e-43	0.0129	0.0153	0.399
rs7235882	18	19684119	T	C	0.093753	30.0792	0.017758	0.003188	2.59998e-08	-0.0083	0.0184	0.6531
rs7246841	19	1030431	C	T	0.731395	99.7254	0.022477	0.002216	3.78007e-24	-0.002	0.016	0.8984
rs72664840	14	35596323	T	C	0.179041	70.2422	0.020614	0.002397	8.43918e-18	-0.0409	0.0185	0.0272797
rs72726027	15	42248826	C	T	0.111895	202.714	-0.04262	0.002923	4.16965e-48	0.0029	0.0203	0.8881
rs72747074	9	91545621	A	G	0.31238	77.6771	0.017932	0.002003	3.62994e-19	0.0007	0.0142	0.9597
rs72780125	2	24000145	C	T	0.131112	147.813	0.034599	0.002765	6.74994e-36	-0.0006	0.0267	0.9813
rs72790862	10	44880260	C	T	0.306947	159.681	-0.025833	0.002003	5.0501e-38	0.0015	0.0168	0.9288
rs72836628	10	113902454	T	C	0.249186	42.1635	-0.01417	0.002131	3.01995e-11	0.0249	0.0153	0.1043
rs7283930	21	30461373	T	C	0.73874	29.7813	-0.011714	0.002102	2.56998e-08	0.0143	0.0127	0.258
rs72843590	6	25866380	A	C	0.06259	40.3324	0.024724	0.00384	1.25e-10	-0.0554	0.0329	0.0918798
rs72951729	2	219960543	A	C	0.096253	30.8114	-0.01783	0.003116	1.07999e-08	0.0239	0.0181	0.1866
rs72978754	6	138053203	C	T	0.065813	55.9279	-0.028441	0.003727	2.45019e-14	0.0662	0.0307	0.0310599
rs72982988	18	57802714	A	G	0.232903	32.7627	-0.01277	0.002204	7.10003e-09	-0.0211	0.0145	0.1473
rs73028871	3	14277058	T	C	0.133879	35.7397	-0.016816	0.002745	9.29994e-10	0.0014	0.0156	0.9296
rs73036517	19	45744842	G	A	0.258764	600.246	-0.052727	0.00211	1.07895e-137	-0.0013	0.0235	0.9542
rs7308123	12	122225225	C	T	0.18119	57.7651	0.018607	0.002436	2.28981e-14	0.0234	0.0231	0.3114
rs73190675	12	109788891	A	G	0.050278	44.5458	0.028802	0.004241	1.15001e-11	-0.032	0.0457	0.4845
rs73191188	4	3105200	A	G	0.353128	69.7429	-0.016477	0.001926	1.22999e-17	-0.01	0.0133	0.451
rs7326825	13	50113450	A	G	0.703613	99.9338	0.020659	0.002021	1.72982e-24	0.0012	0.0137	0.928
rs73738524	6	45588963	G	A	0.080389	43.2511	0.022809	0.003374	1.42988e-11	0.0264	0.0326	0.418
rs739842	12	48202046	C	T	0.639495	62.5544	-0.015546	0.001973	3.44033e-15	0.0054	0.0141	0.7011
rs74076327	1	56979431	C	T	0.04472	39.469	-0.028663	0.004475	1.54999e-10	-0.0267	0.0624	0.6693
rs74607840	7	148781247	A	G	0.625943	62.4872	-0.015405	0.001914	8.82064e-16	-0.0257	0.0171	0.1342
rs7502100	17	36598626	C	T	0.366802	82.9091	0.017816	0.001955	8.4004e-20	-0.0067	0.0134	0.617999
rs75354229	18	42078782	T	C	0.128659	75.3685	0.02445	0.002749	6.22014e-19	-0.0037	0.0164	0.8213
rs7549164	1	31224193	T	C	0.189126	109.019	0.025162	0.002456	1.33015e-24	0.0272	0.0149	0.0670394
rs755951	8	27226790	C	A	0.402765	48.909	-0.013467	0.001888	1.02e-12	0.0067	0.0142	0.6344
rs7573465	2	182315885	T	G	0.554185	353.61	0.035796	0.001853	4.66015e-83	0.0094	0.0132	0.4783
rs75859969	16	50160737	C	A	0.156224	41.2173	-0.016697	0.002549	5.94019e-11	-0.0343	0.0171	0.0447198
rs759488	12	68587155	C	T	0.70489	42.5786	0.013512	0.002025	2.57988e-11	-0.0065	0.0121	0.5895
rs76378167	19	18433714	A	G	0.061252	31.2737	0.023127	0.004041	1.06999e-08	0.0305	0.0378	0.4203
rs7639292	3	107295665	T	C	0.168472	90.6289	-0.023984	0.002466	2.48028e-22	0.0007	0.0213	0.9733
rs76545872	12	20432303	A	G	0.194057	29.7328	-0.013013	0.002333	2.5e-08	0.0413	0.0187	0.02751
rs7705526	5	1285974	A	C	0.327218	182.631	0.029089	0.00212	8.30042e-43	-0.0078	0.0164	0.6339
rs77215665	9	125809291	G	A	0.018274	32.473	-0.04012	0.006861	5.13003e-09	-0.0262	0.0756	0.7287
rs7751717	6	153005229	A	G	0.199529	34.2147	-0.013802	0.002306	2.22998e-09	0.0149	0.0141	0.2883
rs7776054	6	135418916	G	A	0.261097	471.437	-0.04663	0.002089	2.47742e-110	-0.0283	0.0125	0.0237099
rs7776857	7	22754768	T	G	0.65805	87.0344	-0.018545	0.001949	1.89017e-21	-0.0237	0.021	0.2596
rs778125	1	56605746	G	A	0.355448	52.8306	0.01436	0.00192	7.74997e-14	-0.0098	0.0136	0.4716
rs7781268	7	75748183	A	G	0.245805	33.4238	-0.01333	0.002258	3.65999e-09	0.0158	0.0149	0.2887
rs780142	15	62797964	G	T	0.274035	47.2647	0.014549	0.002067	2.02023e-12	-0.002	0.0134	0.8826
rs7803075	7	130742066	G	A	0.7342	130.45	-0.02444	0.00211	5.47016e-31	0.012	0.0167	0.4726
rs7850247	9	95747389	C	T	0.514717	29.9386	0.01034	0.001861	2.84001e-08	0.0078	0.0129	0.5424
rs7855091	9	114655098	A	G	0.307022	52.2763	0.014823	0.001994	1.10994e-13	-0.0038	0.0132	0.7743
rs7864482	9	102268861	G	A	0.377314	43.0592	0.012766	0.001902	1.99986e-11	-0.0068	0.0141	0.631499
rs7917772	10	104487443	A	G	0.630809	71.6875	0.016558	0.001904	3.59998e-18	-0.0319	0.0119	0.00742096
rs79237520	5	134712566	T	C	0.022751	39.9588	0.040077	0.006305	2.13e-10	0.033	0.148	0.8234
rs79272926	5	118726637	A	C	0.221625	96.3757	-0.022316	0.002222	1.03992e-23	-0.0433	0.0183	0.0179701
rs7934719	11	108341864	T	C	0.414299	87.0676	0.017862	0.001873	1.54989e-21	0.0182	0.0128	0.1552
rs796003	9	86595801	T	G	0.258407	138.532	-0.025352	0.002125	8.84097e-33	0.0112	0.0129	0.3842
rs796056	2	101735276	C	A	0.623451	110.981	0.020577	0.001898	2.30994e-27	0.0148	0.0143	0.3012
rs79716587	2	143886819	A	G	0.124095	156.099	-0.035863	0.00283	9.21934e-37	0.015	0.0244	0.5389
rs798555	7	2759473	C	T	0.294964	81.9867	0.018842	0.002054	4.8095e-20	0.0097	0.013	0.4536
rs806321	13	50841323	T	C	0.530051	71.3166	0.01598	0.001848	5.65979e-18	0.0024	0.0119	0.8427
rs8084255	18	48144754	T	C	0.375635	104.952	0.019947	0.001905	1.26009e-25	-0.0094	0.0133	0.4786
rs8176528	2	188345017	A	G	0.297384	66.2747	-0.016872	0.002017	6.30957e-17	0.0058	0.0178	0.7438
rs830623	3	71677746	C	A	0.169687	33.2342	0.014483	0.002457	3.87998e-09	0.0238	0.0203	0.2404
rs832190	3	63842629	T	C	0.633275	45.8593	-0.013264	0.001909	3.87972e-12	-0.0089	0.0132	0.4967
rs8705	11	128328913	A	G	0.316569	168.673	-0.026397	0.002004	1.3499e-39	-0.0005	0.013	0.967
rs873218	12	12765603	A	G	0.553941	39.3863	-0.011924	0.001855	1.33999e-10	-0.0105	0.0128	0.4136
rs903123	1	212405792	T	C	0.818174	30.4169	0.013484	0.002387	1.67001e-08	-0.0175	0.0158	0.2691
rs921313	8	100824550	A	G	0.044853	35.299	0.02711	0.004466	1.31999e-09	0.0178	0.0344	0.6046
rs9304460	18	51763388	A	G	0.443947	37.8375	0.011676	0.001867	4.14e-10	0.0043	0.0138	0.7565
rs9313822	5	159207694	A	G	0.052082	34.7834	0.025101	0.004098	9.34997e-10	-0.0062	0.0369	0.8658
rs9323285	14	55863829	A	C	0.337997	36.2609	0.012057	0.001962	8.18993e-10	-0.0069	0.012	0.567599
rs9330650	12	123994669	G	A	0.21919	39.9256	0.014403	0.002256	1.76999e-10	0.0354	0.0461	0.4431
rs935655	2	46067445	G	T	0.761993	44.571	0.014783	0.002161	8.10961e-12	0.0047	0.0159	0.7656
rs9375447	6	126874091	G	A	0.494601	53.2792	-0.013767	0.001834	6.34016e-14	-0.0043	0.0153	0.7769
rs9390461	6	147701217	G	A	0.538265	65.9951	0.015366	0.001845	8.50942e-17	-0.0085	0.013	0.5117
rs9429767	1	110496087	A	G	0.197243	54.1046	0.017446	0.002344	1.02991e-13	0.0303	0.0151	0.0452002
rs9430574	1	9709072	A	G	0.33041	49.0362	-0.014039	0.001984	1.54989e-12	-0.0164	0.0159	0.3039
rs9487043	6	109610474	T	C	0.486515	149.625	0.023076	0.001839	4.35011e-36	-0.0234	0.0115	0.04101
rs9508005	13	28789794	G	T	0.094159	48.1085	-0.022531	0.003425	4.9204e-11	-0.1651	0.0652	0.0112899
rs9526795	13	52341181	C	T	0.258932	42.5882	-0.01411	0.002116	2.67979e-11	-0.0059	0.0149	0.6934
rs9590390	13	114920867	A	G	0.291471	54.7888	0.015386	0.002055	7.31981e-14	0.0225	0.0146	0.1223
rs9656395	7	130575884	G	A	0.095026	73.219	-0.027515	0.003156	2.9703e-18	0.007	0.034	0.8367
rs9829114	3	196518623	A	G	0.414149	307.768	-0.033578	0.001872	7.45075e-72	-0.0112	0.0139	0.4206
rs9835104	3	119056040	A	G	0.18798	28.268	-0.013518	0.002467	4.35001e-08	0.0184	0.0174	0.291
rs9863	12	124421453	C	T	0.329292	87.046	-0.018749	0.001965	1.53003e-21	0.0223	0.0154	0.1489
rs9867398	3	185912816	T	C	0.094175	47.7873	0.022319	0.003192	2.80027e-12	0.0024	0.0179	0.8918
rs987107	5	35875227	A	G	0.261079	89.3713	0.020353	0.002093	2.52e-22	0.0397	0.0156	0.01079
rs9885207	5	173075213	C	T	0.41613	76.6078	0.016744	0.001872	3.94003e-19	0.0078	0.0146	0.5921
rs9900613	17	74674857	T	C	0.43077	35.3876	-0.011338	0.001867	1.29999e-09	-0.0003	0.0141	0.9835
rs990558	21	36914669	T	C	0.36139	31.7582	-0.011062	0.001929	1e-08	0.0298	0.0164	0.0683203
rs9925985	16	31305593	C	A	0.269481	44.1327	-0.014131	0.002078	1.08993e-11	0.0291	0.0174	0.0946695
rs9926183	16	1363878	T	C	0.26273	67.8515	0.018579	0.002197	2.86022e-17	-0.021	0.0177	0.2342
rs9933582	16	86016026	G	T	0.229622	91.6421	0.021463	0.002238	9.1791e-22	0.0875	0.0135	9.35621e-11
rs9938104	16	81844974	T	C	0.12614	34.2563	-0.016624	0.002807	3.24997e-09	0.0108	0.027	0.6902
rs9977672	21	40463283	A	G	0.259116	103.289	-0.021872	0.002122	7.07946e-25	-0.0167	0.014	0.231

## Sheet: S7
Table S7. Details of instrumental variables for eosinophil counts on RA in validation stage
SNP	chromosome	Position	effect_allele	other_allele	Effect allele frequency	F statistic	Effect on eosinophil counts			Effect on RA
							Beta	SE	P value	Beta	SE	P value
rs10062687	5	10624866	G	T	0.2344	43.1219	0.0264053	0.00422778	4.22e-10	0.0224	0.0214	0.2964
rs10265538	7	20541865	C	T	0.2465	263.908	-0.0641682	0.00414899	5.89e-54	-0.0037	0.0147	0.8028
rs10283564	9	5075628	G	C	0.2514	72.4697	0.0334238	0.00410586	3.94e-16	-0.0005	0.0131	0.9716
rs1036207	5	141499041	G	A	0.6161	165.446	0.0450362	0.00366498	1.05e-34	-0.0009	0.0118	0.939
rs1036332	1	199012478	C	A	0.7379	96.8043	-0.0381039	0.00408193	1.01e-20	-0.007	0.0154	0.6477
rs10466588	11	116610249	G	A	0.0763	41.3091	-0.0412401	0.00671822	8.33e-10	0.0052	0.0166	0.756
rs1059091	11	309127	G	A	0.3207	86.954	0.0340276	0.00384029	7.95e-19	0.0399	0.0192	0.03766
rs1059513	12	57489709	C	T	0.1071	81.2457	-0.0496453	0.00574093	5.26e-18	-0.0139	0.0241	0.5639
rs10887774	10	89766043	A	G	0.2913	37.4749	-0.0229508	0.00393006	5.23e-09	-0.0162	0.0134	0.2264
rs10893844	11	128185850	C	G	0.5039	67.3021	0.0279479	0.00356126	4.24e-15	0.0727	0.0152	1.79399e-06
rs10904581	10	964685	T	A	0.2389	98.0797	0.0395561	0.00417401	2.62e-21	0.0263	0.0234	0.2611
rs10918669	1	167206102	A	G	0.4984	34.3313	0.0199623	0.00359888	2.91e-08	0.0343	0.0136	0.0114101
rs10995240	10	64388631	C	G	0.3687	153.651	-0.0437518	0.0036826	1.49e-32	0.027	0.0118	0.0219099
rs11088236	21	34416187	T	C	0.4542	45.4907	0.0230749	0.00359121	1.32e-10	-0.0101	0.0132	0.4464
rs11127153	2	28685961	A	T	0.4899	46.1472	-0.0231478	0.00365408	2.38e-10	-0.0252	0.0141	0.07347
rs111548294	1	150911337	T	C	0.0129	36.9524	0.0917647	0.0160925	1.18e-08	0.001	0.0935	0.9913
rs111936749	6	31523012	T	C	0.2642	118.277	0.0420079	0.00530744	2.47e-15	-0.0609	0.0764	0.4249
rs11204682	1	150595537	T	G	0.2247	87.9988	-0.0382796	0.00429809	5.28e-19	0.0285	0.0182	0.1174
rs113758975	17	44207523	A	T	0.226	74.7327	-0.0352057	0.00418661	4.13e-17	-0.0153	0.0197	0.4363
rs115210018	17	65880539	C	T	0.1944	82.6634	0.039131	0.00449696	3.27e-18	-0.0694	0.0178	9.50889e-05
rs115313152	3	10319168	T	C	0.046	34.4923	0.0477574	0.00855859	2.4e-08	-0.0263	0.0521	0.612901
rs11555542	14	94417531	C	T	0.0638	95.6097	0.0681416	0.00730996	1.14e-20	-0.0088	0.0919	0.9234
rs116727083	3	128166312	A	G	0.0152	33.6735	-0.0807946	0.0147692	4.49e-08	-0.1018	0.0793	0.1989
rs117068593	14	93118229	T	C	0.1914	53.0373	-0.0315328	0.00456712	5.05e-12	-0.0486	0.0275	0.0773393
rs11787270	8	129036698	A	G	0.3166	53.6665	-0.0268267	0.00383002	2.48e-12	-0.0155	0.012	0.1955
rs117955557	19	45755368	T	G	0.2566	64.449	-0.0313086	0.00410727	2.48e-14	-0.0019	0.0233	0.9347
rs118090537	16	88559762	A	G	0.2039	64.6253	0.0339863	0.00454048	7.14e-14	-0.0006	0.0158	0.9689
rs11918567	3	51769797	A	G	0.1208	39.4879	0.0328459	0.00546734	1.88e-09	0.0062	0.0274	0.8205
rs12050099	14	55764331	C	G	0.4263	31.4704	0.0193236	0.00352357	4.16e-08	-0.0001	0.0117	0.9901
rs12408934	1	65423447	A	G	0.1012	61.6384	-0.0443407	0.00590455	5.93e-14	-0.0659	0.0267	0.01367
rs12545733	8	22957003	C	T	0.7011	66.0398	-0.0302373	0.00392618	1.34e-14	-0.0368	0.0149	0.0137899
rs12619285	2	213824045	G	A	0.265	257.188	-0.0618602	0.00403854	5.85e-53	-0.0038	0.0125	0.759401
rs12705849	7	112782556	A	G	0.4079	41.3376	-0.0222855	0.00362486	7.85e-10	0.0105	0.0204	0.608199
rs12820863	12	4318723	T	C	0.352	40.9828	0.0228332	0.00387312	3.74e-09	0.0063	0.0156	0.688101
rs12935413	16	11210447	A	G	0.3529	183.018	-0.0482038	0.00373768	4.7e-38	-0.0059	0.0129	0.6459
rs13051383	21	36291216	A	C	0.8987	45.5574	-0.0381054	0.0058911	9.91e-11	0.004	0.0201	0.8432
rs13056815	22	31668250	A	G	0.5131	50.9056	-0.024315	0.00357446	1.03e-11	-0.0189	0.0179	0.2912
rs13216590	6	561527	A	G	0.0948	47.8977	-0.0402436	0.0063257	1.99e-10	-0.0165	0.0462	0.7201
rs13223928	7	3171020	C	T	0.4988	64.9992	-0.027465	0.00362851	3.75e-14	-0.0127	0.0136	0.3503
rs138454980	18	61360583	G	GAAAA	0.246	42.0701	-0.0256541	0.00425537	1.65e-09	0.0254	0.0247	0.3035
rs141668093	19	49478319	T	C	0.1111	33.2924	-0.0312769	0.00572044	4.56e-08	0.0003	0.0292	0.9905
rs145947882	17	41809207	C	A	0.0275	45.2954	-0.0701028	0.0111453	3.18e-10	-0.0456	0.1032	0.6583
rs147526093	9	135873560	T	A	0.0073	50.0016	0.141493	0.0219879	1.23e-10	-0.0142	0.131	0.9136
rs150640087	7	50444152	T	G	0.0162	46.0255	0.0915391	0.0144498	2.37e-10	0.1814	0.0812	0.0255399
rs152197	5	131461341	T	C	0.174	152.885	0.0555395	0.00470446	3.65e-32	0.0458	0.0137	0.000847091
rs1586068	2	213898232	G	A	0.9174	69.9095	-0.0517353	0.00652305	2.17e-15	0.0215	0.018	0.2315
rs159963	1	8504421	A	C	0.5826	55.1	0.0256402	0.00363378	1.71e-12	0.0227	0.0152	0.1356
rs1611236	6	29748690	A	G	0.68	125.54	0.0409053	0.00383148	1.32e-26	-0.1165	0.0131	4.5436e-19
rs161950	5	98260237	A	G	0.2783	44.8733	-0.0254612	0.00397307	1.47e-10	-0.0343	0.0182	0.0594593
rs17005891	4	83547862	A	G	0.185	170.824	-0.0573153	0.00459509	1.05e-35	0.0185	0.0144	0.2
rs1754541	1	101625883	G	A	0.3006	67.1557	0.0304422	0.00390714	6.63e-15	0.0184	0.0129	0.154
rs17548938	7	50807425	A	G	0.0861	39.488	-0.03816	0.00635291	1.89e-09	0.0055	0.0259	0.833
rs175705	14	75975648	G	C	0.7192	84.3499	0.0348088	0.00397193	1.89e-18	0.0514	0.0127	5.06699e-05
rs1961220	5	35844125	A	G	0.34	83.5742	-0.0328697	0.00376501	2.54e-18	-0.0166	0.0131	0.2065
rs2010672	15	91201273	T	G	0.3182	44.4789	-0.0243904	0.00392122	4.97e-10	0.0294	0.0182	0.1063
rs201272561	9	94096752	T	C	0.1578	70.7334	-0.0392951	0.00508718	1.12e-14	0.0363	0.019	0.0559899
rs2038700	14	25461989	C	T	0.3935	39.3408	0.0218706	0.00365985	2.29e-09	0.015	0.013	0.2473
rs2072130	16	27356398	T	C	0.3653	49.582	0.0249096	0.00371319	1.97e-11	-0.0064	0.0131	0.6267
rs2228467	3	42906116	C	T	0.0616	96.8526	0.0697149	0.00740818	4.94e-21	0.0275	0.0427	0.5199
rs2239354	16	57418987	A	G	0.0839	33.4236	-0.0355229	0.00649651	4.55e-08	-0.0425	0.0195	0.02943
rs2296618	1	198666232	G	A	0.139	60.6272	-0.0383376	0.0052048	1.76e-13	-0.0821	0.0166	7.15501e-07
rs2302006	7	75442730	G	T	0.1863	177.314	-0.0582352	0.00457596	4.22e-37	0.0084	0.0143	0.5569
rs2381416	9	6193455	A	C	0.737	564.611	-0.0917971	0.00403855	2.25e-114	0.0034	0.0201	0.8675
rs2579500	2	97201682	A	G	0.3889	185.423	0.0475609	0.00364957	8.05e-39	0.0021	0.013	0.8706
rs2786487	1	42368339	C	G	0.5584	65.2807	0.027714	0.00357995	9.83e-15	-0.0023	0.0128	0.8579
rs2807740	10	28784483	T	C	0.7693	52.1147	0.029189	0.00424008	5.82e-12	-0.0119	0.0208	0.5672
rs28404046	2	85747965	T	C	0.2326	35.7646	-0.0241125	0.00423104	1.21e-08	0.0081	0.0227	0.720299
rs2960422	3	12334991	A	G	0.602	85.2784	-0.0321328	0.00363543	9.68e-19	0.0247	0.0131	0.0584306
rs3003334	1	24199869	A	G	0.5703	48.8664	0.0240539	0.00358834	2.04e-11	-0.0045	0.0141	0.749601
rs3006802	10	26736240	C	T	0.5969	105.589	-0.0356776	0.00363472	9.63e-23	-0.0446	0.0173	0.00985689
rs301162	16	85810647	G	A	0.8524	43.7386	0.0317606	0.0050292	2.7e-10	-0.0051	0.0144	0.7224
rs3218148	1	23851787	A	G	0.5401	37.5268	-0.0209378	0.00357606	4.77e-09	0.0201	0.0155	0.1949
rs34064757	3	33047283	A	G	0.367	59.7131	0.0273087	0.00375097	3.33e-13	0.018	0.0156	0.248
rs34173062	8	145158607	A	G	0.0749	83.8596	0.0592532	0.00736694	8.76e-16	-0.0716	0.2725	0.792899
rs34210653	17	4535314	A	G	0.0214	204.64	-0.168308	0.0123403	2.35e-42	-0.2359	0.1903	0.2152
rs34290285	2	242698640	A	G	0.2571	111.975	-0.0412363	0.00407681	4.75e-24	0.0341	0.0258	0.1864
rs346835	2	8438693	T	C	0.3297	71.5484	-0.0306473	0.0037797	5.13e-16	-0.0157	0.0144	0.2754
rs34908535	5	133466337	A	G	0.0742	37.2463	0.0396653	0.00685077	7.04e-09	0.0821	0.0813	0.3123
rs35249183	1	12099345	G	A	0.0997	72.7519	0.0484915	0.00610677	2.01e-15	0.031	0.0434	0.4752
rs35797862	1	93738515	AAG	A	0.3782	55.3267	-0.0261269	0.00366423	1e-12	0.0048	0.0173	0.7802
rs35857956	2	231114995	T	C	0.1858	35.4059	0.0260604	0.00458449	1.31e-08	-0.016	0.0202	0.4276
rs35914442	8	61636887	G	A	0.0898	72.1188	-0.0505945	0.00625859	6.27e-16	0.0198	0.0191	0.2995
rs35959442	6	135424179	G	C	0.2707	91.3512	-0.0366371	0.00399737	4.94e-20	-0.0226	0.0123	0.0665902
rs36084354	19	1079959	A	G	0.092	52.6362	-0.0427578	0.0061645	4.03e-12	-0.0046	0.0485	0.9236
rs3778753	7	128580042	G	A	0.4641	36.6442	-0.0206769	0.00360881	1.01e-08	0.1037	0.0125	1.25401e-16
rs3788111	21	45668171	T	G	0.221	34.8461	-0.0242351	0.00429003	1.61e-08	-0.0446	0.0141	0.001501
rs3893464	6	29935250	A	G	0.4883	265.407	-0.0554814	0.00355752	7.81e-55	-0.0519	0.0116	6.99407e-06
rs395892	19	40226275	G	A	0.6705	281.838	0.0607987	0.00378928	6.2e-58	-0.0008	0.0131	0.9492
rs41313381	1	79411968	A	C	0.0307	34.3598	0.0578842	0.010319	2.03e-08	-0.0498	0.0822	0.5445
rs41369048	1	221051566	G	A	0.1224	37.582	-0.0318625	0.00550891	7.3e-09	-0.0375	0.0239	0.1165
rs4328821	3	128316435	G	A	0.1075	567.45	-0.130803	0.0057361	4.23e-115	-0.0386	0.0154	0.0121599
rs445	7	92408370	T	C	0.0972	84.6934	-0.0529134	0.00603564	1.84e-18	-0.0378	0.016	0.0183299
rs4472560	8	61625915	C	T	0.721	38.4339	-0.0235459	0.00398537	3.46e-09	-0.0372	0.0165	0.0240198
rs4639460	7	75419496	T	C	0.0921	66.7996	-0.0481427	0.00715584	1.72e-11	-0.0712	0.0723	0.3251
rs4722171	7	22785717	G	A	0.5908	80.3447	-0.0310503	0.00363036	1.2e-17	0.0017	0.0159	0.9158
rs4727027	7	148869277	A	G	0.6312	155.729	0.0440439	0.00371044	1.69e-32	-0.0224	0.017	0.1862
rs4848100	2	112388532	T	C	0.768	60.6642	0.0314298	0.00426211	1.65e-13	0.0076	0.015	0.6127
rs4962035	9	135876034	A	G	0.063	66.1454	0.0570168	0.00742548	1.61e-14	0.0698	0.0459	0.128
rs551517	9	113636793	T	C	0.2683	92.9262	0.0370554	0.00403528	4.2e-20	-0.0359	0.0149	0.0162798
rs56003704	3	128682198	A	G	0.0599	72.3602	-0.0610569	0.00764233	1.36e-15	-0.0633	0.0499	0.205
rs56117721	21	36398586	A	T	0.0726	278.264	-0.109434	0.00690894	1.66e-56	-0.0045	0.0355	0.8991
rs56330463	5	148200011	C	T	0.5511	130.769	0.0391538	0.00364521	6.52e-27	-0.0048	0.0148	0.745799
rs582297	11	108165407	G	C	0.5555	59.2785	0.026392	0.00360701	2.54e-13	-0.0038	0.0129	0.765701
rs5833013	2	102968867	TTA	T	0.3348	485.597	-0.0794391	0.00388429	5.84e-93	0.0053	0.0223	0.8131
rs6021268	20	50141141	C	T	0.0625	35.31	-0.0418172	0.00743338	1.85e-08	0.0521	0.0284	0.0665595
rs61840192	10	9043404	A	G	0.4301	136.813	-0.0402331	0.0036353	1.81e-28	-0.0354	0.0157	0.0244298
rs61946384	12	121358735	A	C	0.345	39.0069	-0.0223804	0.00375668	2.56e-09	-0.0147	0.0131	0.261
rs62264129	3	112071413	T	A	0.2964	64.9248	-0.0300537	0.003927	1.96e-14	0.0293	0.0664	0.659699
rs62324212	4	123560939	A	C	0.4408	36.252	0.0206582	0.00361985	1.15e-08	-0.0047	0.0118	0.690601
rs62408225	6	90956409	G	A	0.3515	129.301	-0.0405599	0.00372248	1.21e-27	0.0307	0.0153	0.0446601
rs634534	11	65665256	G	A	0.5409	113.225	0.0363658	0.00360904	7.03e-24	0.0101	0.014	0.4699
rs6469787	8	119942830	C	T	0.1879	41.8108	-0.0281968	0.00460164	8.93e-10	0.0018	0.0131	0.8918
rs6568466	6	107444153	C	T	0.5471	102.356	0.0346155	0.00364376	2.1e-21	0.0065	0.0148	0.6609
rs6684992	1	87752000	T	A	0.1198	64.0488	0.041979	0.00549488	2.18e-14	0.0154	0.0153	0.3152
rs6769091	3	112662776	A	G	0.5432	38.5406	-0.0212297	0.00358617	3.22e-09	0.0222	0.0135	0.0994306
rs6787336	3	3153194	A	G	0.2913	73.1662	0.0320655	0.00403157	1.81e-15	-0.0107	0.0184	0.5598
rs68191221	4	38677062	G	A	0.215	235.776	0.063632	0.00434762	1.65e-48	0.0474	0.0178	0.00763994
rs7080536	10	115348046	A	G	0.0441	37.833	-0.0510315	0.00882502	7.36e-09	0.0815	0.0501	0.1039
rs7096441	10	8563209	G	A	0.3497	49.3432	-0.0250913	0.00375012	2.22e-11	-0.0196	0.0142	0.1672
rs7135535	12	92519289	A	G	0.4495	54.4739	-0.0252731	0.00359376	2.03e-12	-0.0113	0.0136	0.4037
rs7195287	16	2836027	G	T	0.7548	69.1204	-0.0329167	0.00416636	2.78e-15	-0.0269	0.0187	0.1503
rs725978	6	42240704	A	G	0.0647	38.9563	0.0432204	0.00756655	1.12e-08	0.0785	0.0441	0.0752004
rs726657	9	117696336	T	C	0.4071	49.1011	-0.0242951	0.00366646	3.44e-11	0.0042	0.0119	0.726099
rs7288670	22	24621826	G	A	0.3075	39.0884	-0.0230791	0.00386302	2.31e-09	-0.0615	0.0159	0.000114301
rs73136067	3	98516386	G	C	0.1674	35.7132	0.0272678	0.00481101	1.45e-08	0.007	0.0259	0.7862
rs73272842	5	150453888	A	G	0.1217	54.3327	-0.0384036	0.00545784	1.97e-12	0.0416	0.0151	0.00590799
rs7332672	13	99877471	T	C	0.6171	84.0149	0.0321165	0.00364744	1.31e-18	0.0476	0.0119	6.54606e-05
rs7346	2	234113057	A	G	0.1909	62.4021	-0.0342368	0.00453321	4.27e-14	0.0414	0.0151	0.006185
rs743002	22	41404939	C	T	0.0656	81.9004	-0.0622584	0.00724592	8.53e-18	-0.0508	0.0438	0.2467
rs74480102	17	7742601	A	G	0.043	96.4084	-0.082437	0.00880072	7.46e-21	-0.0086	0.0831	0.9171
rs75009320	19	16430149	A	G	0.1734	233.861	0.0687684	0.00474421	1.3e-47	0.015	0.03	0.6173
rs7569084	2	65656969	T	C	0.5838	34.0571	0.0201676	0.00362458	2.64e-08	0.0832	0.0134	4.89396e-10
rs7630852	3	196508551	A	T	0.5542	40.159	-0.0217177	0.00360596	1.71e-09	-0.0309	0.0143	0.0302399
rs7672	16	68294800	G	C	0.7139	42.7403	0.0246413	0.00398239	6.11e-10	-0.0014	0.0181	0.9372
rs76793172	19	46359794	T	C	0.0921	79.3056	-0.0524541	0.00616945	1.86e-17	-0.0153	0.0193	0.4255
rs77204473	11	116805064	G	T	0.0553	50.2215	0.0528139	0.00780047	1.28e-11	0.0312	0.0247	0.2072
rs778756	2	61781994	G	A	0.5793	40.8497	-0.0220537	0.0036075	9.76e-10	-0.0324	0.0116	0.00506198
rs77962418	20	30283169	A	C	0.0223	35.1212	-0.0683694	0.0120517	1.4e-08	-0.1976	0.1338	0.1396
rs77972791	7	37403647	G	A	0.105	67.1926	0.0455456	0.00582146	5.13e-15	0.091	0.0246	0.0002172
rs7840212	8	130599247	T	C	0.3372	150.315	-0.0441625	0.00378791	2.07e-31	-0.0341	0.012	0.00439896
rs79171715	3	128776664	C	A	0.0251	38.1256	-0.0672388	0.0115076	5.13e-09	0.0158	0.0171	0.3555
rs7958071	12	109836089	A	G	0.4649	32.4796	0.0194645	0.00356901	4.93e-08	-0.0003	0.0128	0.9814
rs7986796	13	40351064	T	G	0.6286	44.4566	0.0235061	0.00370183	2.16e-10	0.1105	0.0127	2.82879e-18
rs79881201	5	110427795	T	C	0.3603	109.826	0.0371767	0.0037127	1.33e-23	-0.0044	0.0183	0.8098
rs8020739	14	35882492	T	G	0.6429	61.4531	0.0278679	0.00374044	9.3e-14	0.0315	0.0126	0.01245
rs8023039	14	103777606	G	A	0.5095	34.7135	-0.0200766	0.00357959	2.04e-08	-0.0098	0.0136	0.4714
rs8032739	15	67448899	G	A	0.2964	46.9954	0.0255707	0.00389644	5.29e-11	0.0287	0.0121	0.0174799
rs8033923	15	80257747	G	A	0.2099	89.4832	-0.0395628	0.00437874	1.64e-19	0.0399	0.0142	0.00498001
rs8129030	21	36712588	A	T	0.631	59.7507	0.0272863	0.00371563	2.08e-13	-0.0735	0.0118	4.56499e-10
rs9266322	6	31330365	A	G	0.1806	171.793	0.0580171	0.00462243	3.91e-36	-0.0162	0.0129	0.208
rs9420589	10	94450233	T	G	0.4314	74.5445	-0.0296925	0.00366855	5.78e-16	0.0166	0.0146	0.257
rs9577091	13	41227865	A	G	0.3063	59.5294	0.0285107	0.00388039	2.02e-13	0.0239	0.0139	0.0859904
rs9591325	13	50811220	C	T	0.0674	36.7866	-0.0412095	0.00714128	7.9e-09	-0.04	0.0321	0.2124
rs9811216	3	169487501	C	T	0.2616	54.8342	0.0286991	0.00407766	1.95e-12	0.0333	0.0131	0.0107701
rs9825482	3	188448320	A	G	0.3102	66.1777	0.0299548	0.00388439	1.24e-14	0.0499	0.0165	0.00244202
rs9931123	16	48614293	T	G	0.3098	44.5903	-0.0245987	0.00384942	1.66e-10	-0.0233	0.014	0.0972098
